# Supplementary material for: A systematic review of progress on hepatocellular carcinoma research over the past 30 years: a machine-learning-based bibliometric analysis
Source: Front Oncol. 2023 Aug 17;13:1227991. doi: 10.3389/fonc.2023.1227991 (PMC10471147; doi:10.3389/fonc.2023.1227991)
Supplement: Supplementary file 2 [file DataSheet_2.xlsx]

## Sheet: Sheet1
rank	Mesh Term	1991	1992	1993	1994	1995	1996	1997	1998	1999	2000	2001	2002	2003	2004	2005	2006	2007	2008	2009	2010	2011	2012	2013	2014	2015	2016	2017	2018	2019	2020	total appearance
1	Carcinoma, Hepatocellular	775	793	890	920	929	988	975	1074	1170	1195	1362	1494	1634	1779	1899	1876	2056	2187	2171	2385	3167	3081	3768	4384	4191	4712	4109	4828	4771	5733	71296
2	Humans	727	751	826	844	866	935	895	988	1092	1128	1248	1395	1503	1621	1758	1748	1918	2058	2067	2251	2989	2930	3611	4212	4028	4517	3973	4656	4614	5522	67671
3	Liver Neoplasms	729	753	829	844	829	869	831	894	1017	1091	1190	1288	1420	1554	1640	1612	1806	1931	1929	2212	2971	2925	3608	4245	4059	4556	3970	4703	4649	5633	66587
4	Male	336	378	435	491	418	475	502	538	628	654	642	714	816	859	944	903	1034	1116	1102	1216	1707	1794	2134	2497	2414	2633	2198	2636	2617	2713	37544
5	Female	272	324	368	408	384	403	430	431	531	561	538	597	726	745	794	758	893	931	957	1040	1507	1561	1882	2166	2194	2348	1944	2350	2335	2406	32784
6	Middle Aged	242	291	343	386	359	384	415	424	505	541	510	567	680	664	712	688	825	894	891	951	1310	1314	1586	1864	1809	2064	1749	2100	2016	2030	29114
7	Aged	173	216	259	284	271	304	316	347	429	465	427	453	575	563	595	575	670	726	702	731	1084	1048	1234	1422	1360	1539	1329	1573	1381	1423	22474
8	Adult	189	199	237	260	235	258	265	282	318	350	329	368	422	442	493	475	553	588	592	588	804	839	958	1181	1112	1273	1051	1210	1046	1024	17941
9	Animals	131	123	158	175	200	195	197	231	222	171	287	260	280	358	347	405	386	406	401	487	655	655	790	937	920	1108	909	1130	1159	1284	14967
10	Cell Line, Tumor	0	0	0	0	0	0	0	2	1	0	1	8	135	355	460	457	519	538	494	437	582	663	770	841	855	982	843	985	998	1103	12029
11	Prognosis	24	44	41	47	45	62	61	59	82	94	94	120	120	149	181	163	190	205	210	240	363	400	499	686	633	756	621	740	886	1025	8840
12	Retrospective Studies	18	42	46	52	59	61	60	90	70	79	84	102	117	147	179	176	206	223	226	241	347	377	478	610	668	739	652	825	779	1015	8768
13	Mice	45	31	37	59	72	74	67	86	100	74	125	114	140	204	180	212	211	248	252	326	443	467	546	549	546	692	559	692	716	828	8695
14	Treatment Outcome	2	9	12	24	32	33	28	67	68	84	74	141	141	147	205	200	246	296	315	395	459	477	593	724	607	683	617	687	568	650	8584
15	Liver	155	147	195	194	197	224	193	202	187	203	183	203	206	256	186	210	207	224	209	255	326	319	381	478	388	474	438	585	517	592	8534
16	Gene Expression Regulation, Neoplastic	16	19	27	23	29	34	44	50	50	59	56	70	111	128	119	175	167	170	160	200	284	295	461	545	676	805	677	826	897	1007	8180
17	Liver Cirrhosis	94	105	141	141	137	147	141	137	175	162	169	196	217	197	220	194	232	256	265	261	317	307	377	429	392	502	391	485	415	560	7762
18	Cell Proliferation	0	0	0	0	0	0	0	0	0	0	0	0	1	38	93	134	159	165	159	238	323	368	457	579	625	741	668	757	838	987	7330
19	Aged, 80 and over	37	41	50	63	58	70	62	78	97	108	104	118	150	143	178	180	230	249	241	281	363	380	434	543	445	540	462	506	453	501	7165
20	Biomarkers, Tumor	28	30	26	26	34	40	36	44	55	38	48	65	95	82	116	133	128	141	162	179	281	279	385	476	469	566	419	558	580	707	6226
21	Apoptosis	0	0	4	4	9	28	25	48	53	66	85	98	113	149	172	171	193	191	190	216	292	321	406	458	438	498	410	459	519	564	6180
22	Hepatectomy	33	41	72	70	72	77	69	68	96	112	88	110	128	120	137	132	169	186	171	178	236	268	331	442	409	462	341	426	400	547	5991
23	Risk Factors	35	35	48	44	41	52	48	51	67	76	86	97	101	120	122	105	130	187	196	196	284	282	412	504	422	490	384	413	394	364	5786
24	Antineoplastic Agents	15	19	20	19	22	41	43	48	41	60	76	91	81	83	78	109	117	158	167	243	325	341	381	450	473	428	408	447	395	494	5673
25	Tumor Cells, Cultured	151	167	228	242	274	274	265	310	290	275	375	399	324	135	101	103	72	57	56	66	92	54	103	101	111	152	93	129	150	183	5332
26	Hep G2 Cells	0	0	0	0	0	0	0	0	0	0	0	0	0	0	0	1	0	1	25	152	231	303	375	484	565	596	556	631	572	555	5047
27	Signal Transduction	4	6	5	14	13	29	17	22	24	25	51	32	49	57	66	87	100	107	121	154	249	216	286	373	417	454	425	520	511	515	4949
28	Survival Rate	28	58	82	74	73	66	81	79	89	80	82	82	69	83	100	124	131	126	135	194	269	233	293	314	291	277	245	302	324	381	4765
29	Neoplasm Recurrence, Local	16	24	42	39	36	49	38	41	55	67	68	69	95	77	109	90	141	145	118	144	210	244	283	336	348	356	307	327	342	452	4668
30	Liver Transplantation	20	25	33	39	37	41	35	48	47	64	75	81	99	116	146	127	184	221	190	220	260	212	257	292	256	327	256	299	278	288	4573
31	Neoplasm Staging	14	19	22	18	35	27	22	31	28	51	43	67	83	101	125	80	115	151	145	210	200	194	299	366	371	405	318	311	297	295	4443
32	Tomography, X-Ray Computed	40	49	44	59	66	60	77	80	106	119	101	125	116	118	127	139	176	163	162	172	240	225	204	246	233	194	182	243	222	195	4283
33	Chemoembolization, Therapeutic	5	35	39	48	36	34	42	49	48	58	50	73	76	76	74	84	98	124	132	180	193	219	239	327	318	298	302	314	306	372	4249
34	Follow-Up Studies	23	33	44	66	67	74	45	60	59	69	59	72	91	84	104	112	116	119	92	116	159	164	240	291	260	286	178	259	274	241	3857
35	Time Factors	25	33	33	43	46	59	38	45	64	60	70	79	89	98	113	87	121	143	124	155	176	216	242	315	300	260	199	194	157	122	3706
36	RNA, Messenger	45	55	73	82	76	90	95	105	84	96	131	118	122	132	148	144	148	123	111	158	174	163	192	203	179	202	111	114	105	114	3693
37	Disease Progression	0	0	0	1	9	12	14	26	31	23	26	28	54	59	72	72	90	101	88	115	156	173	204	246	232	318	258	317	400	403	3528
38	Neoplasm Invasiveness	5	6	10	23	20	20	16	28	24	30	43	30	53	46	61	57	97	84	95	124	147	170	201	282	289	362	269	316	273	278	3459
39	alpha-Fetoproteins	62	62	70	73	57	62	48	55	79	75	65	63	78	78	79	84	106	108	113	122	159	165	166	211	192	250	154	182	164	206	3388
40	Mice, Nude	8	7	3	7	5	14	5	14	21	10	29	14	28	41	48	50	47	69	75	107	153	153	180	217	245	353	239	339	379	411	3271
41	MicroRNAs	0	0	0	0	0	0	0	0	0	0	0	0	0	0	0	4	6	23	33	58	101	128	205	290	348	351	315	405	477	517	3261
42	Hepatitis B virus	47	46	33	40	29	36	27	43	45	41	51	63	74	48	92	81	89	106	93	108	173	133	194	226	185	244	197	158	211	272	3185
43	Survival Analysis	7	24	19	28	22	26	26	49	35	55	63	84	98	148	149	110	119	115	101	92	114	118	131	167	155	215	215	261	224	192	3162
44	Cell Movement	1	1	1	0	0	0	3	5	9	6	12	5	22	11	17	32	31	36	56	65	97	136	162	217	273	336	324	411	408	478	3155
45	Immunohistochemistry	22	16	35	44	42	47	59	54	63	54	67	71	109	128	122	111	110	138	109	137	158	161	161	183	180	196	138	144	109	78	3046
46	Hepatitis B	66	60	70	66	54	72	55	55	51	61	69	67	94	64	82	76	88	96	117	110	136	133	169	201	161	212	127	132	138	164	3046
47	Magnetic Resonance Imaging	21	19	27	30	42	34	31	44	53	48	42	66	50	67	72	70	76	97	89	105	139	146	152	164	176	225	161	239	222	286	2993
48	Kaplan-Meier Estimate	0	0	0	0	0	0	0	0	0	0	0	0	0	0	0	5	32	54	75	80	152	231	250	288	300	360	280	232	247	215	2801
49	Disease-Free Survival	0	0	0	4	13	29	14	20	23	26	29	39	36	37	59	46	57	69	63	82	164	148	185	234	285	263	270	198	191	191	2775
50	Rats	59	53	93	76	87	80	96	111	87	61	115	103	111	102	95	112	118	109	70	90	110	105	88	97	69	79	68	86	79	88	2697
51	Hepatitis B, Chronic	0	0	0	1	0	1	3	17	43	39	40	38	44	60	66	57	68	89	87	115	153	118	183	203	194	231	185	180	216	258	2689
52	Hepatitis C	26	38	48	63	55	90	67	59	59	65	67	78	94	62	83	90	84	83	97	102	111	108	136	138	91	144	112	131	98	134	2613
53	Adolescent	49	56	53	50	53	42	44	50	57	69	50	61	68	65	79	79	87	79	102	74	122	119	138	154	126	161	115	145	111	131	2589
54	Contrast Media	6	7	16	21	31	42	37	40	45	51	48	60	49	77	64	69	74	104	95	111	138	128	136	141	155	173	126	174	151	213	2582
55	Young Adult	0	0	0	0	0	0	0	0	0	0	0	0	0	0	0	1	2	36	122	115	192	192	228	265	233	292	201	255	198	237	2569
56	Mice, Inbred BALB C	4	7	5	12	9	13	9	10	16	7	37	16	28	42	43	51	43	47	46	75	99	96	129	161	200	238	187	258	283	317	2488
57	Prospective Studies	11	23	21	25	32	41	33	37	39	49	40	59	62	64	55	67	67	64	67	91	113	116	151	161	149	188	126	173	164	189	2477
58	Catheter Ablation	0	0	0	0	3	0	1	1	9	19	55	60	77	71	101	89	107	151	122	121	130	142	171	186	168	165	155	140	84	132	2460
59	Transfection	40	47	49	47	56	70	63	67	68	56	97	71	104	108	99	98	100	94	86	82	80	87	69	110	174	123	91	40	48	67	2391
60	Hepatitis C, Chronic	0	0	0	0	0	1	6	30	59	75	58	60	78	52	86	64	75	81	81	100	124	107	123	127	124	191	145	175	159	174	2355
61	Case-Control Studies	12	12	16	13	24	21	27	24	21	39	20	16	42	27	46	37	49	52	70	62	107	149	180	211	176	211	125	170	169	184	2312
62	Sensitivity and Specificity	16	20	15	26	32	29	34	34	47	57	42	73	94	92	95	57	56	89	97	103	115	126	112	115	121	138	99	115	100	138	2287
63	Sorafenib	0	0	0	0	0	0	0	0	0	0	0	0	0	0	2	4	4	27	58	99	126	131	185	201	209	203	219	258	225	327	2278
64	Cell Survival	11	1	10	5	6	7	14	15	17	20	30	29	36	44	60	67	86	76	90	62	106	145	154	146	153	192	153	164	186	152	2237
65	Up-Regulation	2	3	5	2	2	8	7	7	9	12	16	32	35	44	48	62	51	55	41	88	107	112	147	130	168	196	169	218	232	228	2236
66	Xenograft Model Antitumor Assays	0	0	0	0	0	0	0	0	1	0	3	5	8	6	15	25	28	40	45	67	92	89	131	177	181	252	223	261	241	323	2213
67	Blotting, Western	9	10	18	12	18	14	18	18	22	25	46	50	62	68	56	86	71	85	118	135	156	141	168	188	196	181	73	49	25	14	2132
68	Proportional Hazards Models	2	4	6	4	5	7	5	7	11	21	16	18	25	27	21	35	47	47	55	56	119	170	162	190	185	224	204	173	126	134	2106
69	Hepacivirus	22	29	30	45	41	37	30	36	45	44	37	41	60	43	77	90	79	59	62	65	99	85	95	95	101	150	112	148	111	121	2089
70	Down-Regulation	1	6	2	4	4	4	6	8	9	14	15	23	32	34	40	53	45	51	50	81	103	120	144	160	178	194	141	171	207	170	2070
71	Reverse Transcriptase Polymerase Chain Reaction	0	0	0	0	0	0	1	17	46	43	64	79	93	89	112	136	113	118	128	158	146	95	125	154	136	121	36	17	9	18	2054
72	Antiviral Agents	1	1	1	4	5	9	13	14	24	26	33	34	38	34	49	48	44	48	53	62	84	65	129	134	116	182	180	210	184	219	2044
73	Promoter Regions, Genetic	25	28	31	38	40	39	58	49	40	36	58	54	83	78	76	73	75	86	50	75	79	71	102	119	109	108	72	83	74	71	1980
74	Hepatocytes	0	0	0	0	0	0	0	0	0	15	54	61	89	73	93	106	86	96	78	91	97	88	111	122	87	118	110	148	114	116	1953
75	Predictive Value of Tests	4	8	2	15	15	10	16	11	22	22	17	28	39	42	45	51	35	62	74	74	137	96	143	162	147	191	134	113	109	121	1945
76	Neoplasm Metastasis	6	8	5	12	6	13	8	14	12	25	27	17	30	32	37	45	41	56	52	49	88	98	120	116	123	144	150	177	176	159	1846
77	Base Sequence	57	72	95	117	145	103	47	53	56	46	53	53	70	68	67	49	65	34	23	47	53	63	78	70	48	42	33	39	40	36	1822
78	Phenylurea Compounds	0	0	0	0	1	0	0	0	1	0	0	0	0	0	2	4	4	28	58	100	127	131	191	219	224	207	221	139	55	96	1808
79	Cohort Studies	2	1	8	6	4	7	5	6	17	11	12	27	28	41	46	29	43	65	69	48	114	98	116	140	131	134	120	145	160	175	1808
80	Multivariate Analysis	5	7	11	16	13	12	18	16	15	26	26	24	20	34	36	40	41	48	44	42	78	157	179	172	163	172	132	118	76	49	1790
81	Incidence	20	12	19	22	18	21	27	28	30	38	37	38	40	36	51	50	42	60	53	54	68	62	83	108	100	116	97	136	155	143	1764
82	Molecular Sequence Data	70	80	111	123	166	114	51	71	57	55	70	61	64	66	73	62	64	41	41	27	57	42	62	48	50	22	0	0	0	0	1748
83	Combined Modality Therapy	26	24	30	38	21	22	18	25	21	31	31	29	40	33	42	46	50	57	63	62	75	62	95	104	102	121	119	141	95	124	1747
84	Diagnosis, Differential	24	33	28	27	21	34	37	43	51	56	42	52	54	64	61	81	52	62	67	79	67	66	75	96	85	87	60	99	60	81	1744
85	Dose-Response Relationship, Drug	13	12	16	21	14	23	20	25	37	33	60	71	64	60	85	82	88	89	80	62	75	90	84	104	82	88	69	63	60	68	1738
86	Biomarkers	14	18	17	16	10	20	17	17	30	29	17	21	32	23	34	39	38	45	52	50	81	80	106	119	133	149	135	126	122	127	1717
87	Ultrasonography	27	48	38	32	18	27	13	31	30	35	44	36	48	71	53	47	59	48	47	77	78	85	74	69	81	91	83	84	96	119	1689
88	Gene Expression Profiling	0	0	0	0	0	0	0	0	2	2	19	25	31	49	59	71	50	51	62	79	102	71	79	85	108	124	138	123	154	165	1649
89	Mutation	16	18	25	17	19	28	37	33	52	41	60	47	56	56	48	52	60	63	32	45	88	49	68	94	73	100	77	78	91	103	1626
90	Niacinamide	0	0	0	1	0	0	0	0	0	0	0	0	1	0	2	4	4	27	58	99	126	133	187	215	223	203	203	111	4	17	1618
91	Disease Models, Animal	1	6	3	7	4	3	7	12	8	8	19	12	24	30	35	35	45	45	39	43	59	77	100	107	102	150	156	136	172	160	1605
92	Cell Line	85	63	50	92	88	91	30	31	20	17	43	28	45	59	43	46	54	49	26	35	45	40	43	51	48	62	55	57	80	85	1561
93	Tumor Burden	0	0	0	0	0	0	0	0	0	0	0	0	0	2	5	11	11	5	14	40	66	90	157	197	167	202	150	137	135	150	1539
94	Risk Assessment	0	0	0	0	2	2	1	2	8	12	9	15	31	35	59	28	23	59	69	67	121	113	88	94	95	108	105	111	130	152	1539
95	Liver Neoplasms, Experimental	26	37	26	21	20	17	24	33	37	17	34	32	42	54	47	44	52	62	62	77	79	65	76	90	84	72	70	69	82	79	1530
96	Neoplasm Proteins	9	14	14	20	26	27	33	30	34	34	39	30	47	35	51	54	46	49	39	36	67	51	72	61	98	115	87	115	101	89	1523
97	Transcription Factors	7	13	12	24	30	27	38	44	28	37	47	64	77	71	55	29	26	30	26	30	58	69	89	89	97	83	76	86	59	89	1510
98	RNA, Small Interfering	0	0	0	0	0	0	0	0	0	0	0	0	5	7	31	29	53	61	72	81	108	115	162	145	125	134	97	126	76	61	1488
99	Cholangiocarcinoma	0	0	10	26	23	32	22	40	31	35	42	44	44	43	46	44	46	49	33	44	55	65	71	97	82	87	90	94	80	109	1484
100	Gene Expression	20	34	33	38	49	32	16	34	29	35	47	42	45	47	38	49	51	44	54	39	43	61	87	103	74	71	79	51	48	57	1450
101	Portal Vein	17	11	17	19	24	20	26	14	25	37	28	38	49	41	42	33	50	37	45	53	55	57	56	72	86	112	78	96	81	88	1407
102	Doxorubicin	28	21	28	34	17	17	22	17	19	24	21	21	16	28	24	30	38	44	33	58	73	70	92	96	79	80	86	80	73	102	1371
103	Reproducibility of Results	1	2	2	2	7	4	2	7	12	14	7	14	25	27	30	26	39	51	49	68	79	88	89	110	116	117	95	102	87	97	1369
104	Phosphorylation	7	0	5	6	12	12	11	17	15	20	34	32	39	40	44	40	49	36	50	50	81	67	101	102	87	98	67	90	70	77	1359
105	Antineoplastic Combined Chemotherapy Protocols	19	15	23	18	17	18	13	16	17	28	14	28	30	33	32	30	46	41	40	51	82	68	77	94	80	83	62	84	77	106	1342
106	Cell Cycle	3	2	7	6	5	8	7	10	13	19	19	26	32	33	37	53	57	65	59	71	103	67	82	75	67	92	67	88	74	93	1340
107	Postoperative Complications	7	13	18	18	9	19	15	13	26	23	22	26	34	29	38	25	39	41	49	30	59	56	72	80	70	96	83	101	103	117	1331
108	Genotype	1	1	6	7	14	23	20	13	18	18	10	21	30	27	41	30	42	53	42	54	76	73	95	110	81	129	86	70	74	65	1330
109	Embolization, Therapeutic	33	20	23	30	23	23	23	19	30	33	46	35	31	33	33	33	48	32	40	47	59	47	56	77	80	72	72	77	68	65	1308
110	Neovascularization, Pathologic	1	1	2	3	4	5	2	15	9	8	19	16	27	36	45	45	52	44	42	75	77	97	78	115	90	98	66	80	69	78	1299
111	DNA-Binding Proteins	12	15	13	31	36	29	47	40	37	41	56	68	78	81	77	32	25	20	23	28	47	49	64	50	48	55	38	48	46	54	1288
112	Polymerase Chain Reaction	21	31	48	57	58	63	54	71	51	39	49	36	67	55	55	36	40	58	50	39	46	34	42	31	41	28	22	14	7	9	1252
113	Drug Resistance, Neoplasm	0	0	0	0	1	5	5	4	7	2	6	9	8	22	16	15	22	23	30	45	61	67	86	106	89	124	115	91	130	161	1250
114	Tumor Suppressor Protein p53	4	2	13	14	20	19	20	25	34	30	22	31	33	44	39	33	43	42	44	39	66	59	71	78	74	84	62	58	65	76	1244
115	Liver Diseases	39	41	40	37	36	35	37	36	43	32	32	36	36	41	35	43	39	37	43	42	59	51	47	64	49	34	31	42	41	40	1218
116	Hepatitis B Surface Antigens	46	40	40	51	36	39	27	30	26	25	25	36	29	27	30	22	35	40	36	32	55	40	62	64	48	65	50	45	46	48	1195
117	Proto-Oncogene Proteins c-akt	0	0	0	0	0	0	0	0	1	3	9	7	14	8	17	21	27	21	25	29	57	54	106	94	91	115	99	127	126	120	1171
118	Transcription, Genetic	30	42	36	47	44	40	50	49	48	28	37	39	54	44	50	52	52	31	22	27	49	30	39	44	35	29	28	34	25	27	1162
119	Cell Transformation, Neoplastic	9	10	10	9	13	16	9	15	11	18	20	24	35	29	20	25	53	50	34	28	72	90	96	80	67	71	80	80	55	33	1162
120	Child	40	23	37	28	20	24	23	29	27	42	34	27	30	31	44	36	32	47	46	30	40	43	52	62	58	65	45	47	41	53	1156
121	Cell Division	29	30	42	44	54	65	47	63	60	57	82	100	110	102	47	30	22	29	26	31	19	13	8	7	5	12	1	7	3	8	1153
122	Epithelial-Mesenchymal Transition	0	0	0	0	0	0	0	0	0	0	0	0	0	0	0	0	0	0	0	2	32	43	70	107	101	146	142	166	188	151	1148
123	ROC Curve	2	1	0	1	4	5	6	2	9	6	5	11	9	9	16	12	15	22	32	30	55	55	54	74	115	102	88	127	133	144	1144
124	Carcinogenesis	0	0	0	0	0	0	0	0	0	0	0	0	0	0	0	0	0	0	0	0	0	0	62	83	114	128	128	171	183	238	1107
125	Genetic Predisposition to Disease	1	0	0	1	2	0	0	1	9	11	5	9	15	12	13	18	13	22	28	37	65	84	109	129	102	108	72	77	86	73	1102
126	Trans-Activators	4	8	6	8	12	17	22	24	31	30	45	44	57	72	57	35	28	29	33	32	50	41	47	54	46	75	45	40	55	53	1100
127	China	5	8	10	10	8	4	9	8	9	2	11	12	22	14	18	14	16	27	20	31	50	63	69	101	79	112	71	68	118	109	1098
128	RNA Interference	0	0	0	0	0	0	0	0	0	0	0	0	2	1	13	24	25	22	32	39	56	72	102	124	142	141	116	85	54	43	1093
129	Membrane Proteins	4	2	3	6	8	0	5	10	10	18	20	26	30	31	34	32	32	29	35	39	52	63	79	89	91	68	55	63	85	71	1090
130	Flow Cytometry	8	8	9	17	13	16	12	13	13	20	27	29	33	35	42	41	40	42	56	74	66	73	68	84	60	72	35	32	21	21	1080
131	RNA, Long Noncoding	0	0	0	0	0	1	2	1	0	1	0	0	1	2	0	0	3	3	0	0	2	6	10	30	53	93	117	185	261	308	1079
132	Bile Duct Neoplasms	10	1	11	9	18	17	20	25	22	26	26	34	26	26	35	34	24	34	26	27	39	47	55	77	60	61	64	61	62	101	1078
133	DNA, Viral	27	24	22	29	20	23	12	29	30	24	19	24	35	22	39	29	40	47	42	39	47	46	60	54	47	59	39	43	44	61	1076
134	Mice, Inbred C57BL	1	4	4	7	3	5	8	7	9	6	8	10	16	29	16	28	20	27	24	36	40	63	59	74	63	96	84	114	98	103	1062
135	DNA Methylation	0	0	0	0	0	3	4	5	7	14	14	21	29	30	28	29	38	31	30	43	70	51	67	96	76	73	69	59	88	63	1038
136	Cells, Cultured	17	13	24	21	13	22	25	26	8	15	20	23	21	34	24	43	42	52	38	52	64	47	46	49	44	34	46	41	55	51	1010
137	Patient Selection	0	0	0	2	2	4	7	4	6	8	7	18	26	30	33	25	36	58	52	67	67	46	66	65	73	67	59	62	63	56	1009
138	Polymorphism, Single Nucleotide	0	0	0	0	0	0	0	0	0	0	1	3	4	4	9	11	14	7	30	33	58	69	96	137	94	124	79	76	81	76	1006
139	Hepatic Artery	22	18	33	34	23	22	30	28	37	43	21	35	28	51	42	20	32	29	14	30	39	40	34	55	52	41	28	43	34	29	987
140	Biopsy	11	15	10	10	4	18	18	12	14	18	18	14	11	24	30	37	39	38	37	37	52	45	48	64	54	58	54	67	41	45	943
141	Neoplasm Transplantation	6	8	6	6	8	12	12	11	16	10	22	21	30	32	29	25	24	30	23	23	50	60	61	53	70	87	57	50	48	45	935
142	Recombinant Proteins	22	31	28	22	52	54	30	34	35	20	36	32	38	41	43	42	45	27	17	29	45	25	29	19	25	30	25	16	18	12	922
143	Real-Time Polymerase Chain Reaction	0	0	0	0	0	0	0	0	0	0	0	0	0	0	0	0	0	0	0	0	39	108	131	146	158	154	71	53	33	23	916
144	Reactive Oxygen Species	0	0	0	1	2	1	2	5	4	5	9	15	13	15	30	30	36	31	31	33	48	37	59	69	67	72	72	65	83	76	911
145	Lung Neoplasms	15	12	11	6	6	12	14	18	18	17	13	15	26	15	22	21	31	36	30	39	53	55	42	62	57	56	43	57	48	49	899
146	Protein Kinase Inhibitors	0	0	0	1	0	0	1	0	2	0	1	0	0	5	11	12	6	29	40	40	62	60	57	78	77	67	68	85	72	105	879
147	beta Catenin	0	0	0	0	0	1	0	4	9	8	13	13	13	19	18	18	31	22	25	24	44	34	38	66	72	88	68	78	88	81	875
148	Nuclear Proteins	7	12	24	26	24	24	33	33	17	23	26	26	29	29	24	16	19	16	18	23	40	30	38	29	54	51	46	57	31	39	864
149	Non-alcoholic Fatty Liver Disease	0	0	0	0	0	0	0	0	0	0	0	0	0	0	0	0	0	0	0	6	36	20	51	66	54	93	71	117	128	194	836
150	Japan	10	14	19	15	14	15	11	17	19	18	19	17	32	19	28	35	26	33	25	39	51	48	47	41	36	35	33	47	35	38	836
151	Ethanol	13	22	21	28	25	19	33	45	24	40	47	53	45	39	39	36	30	35	33	23	30	14	29	16	28	19	10	20	7	9	832
152	Liver Function Tests	4	11	9	17	17	11	12	16	32	25	18	20	32	26	33	24	21	30	34	32	39	32	28	47	32	54	41	38	44	45	824
153	Cell Differentiation	11	11	14	12	7	18	17	16	17	16	14	28	18	26	29	21	35	34	29	32	29	41	40	52	48	61	38	31	37	34	816
154	Severity of Illness Index	0	0	2	1	1	1	1	1	5	12	6	10	18	27	25	24	19	34	33	35	52	44	53	56	59	66	40	70	50	70	815
155	United States	3	3	6	4	1	3	3	5	11	12	10	17	15	15	12	16	22	28	33	33	30	33	33	52	52	54	74	76	71	84	811
156	Gene Expression Regulation	10	8	11	22	28	27	25	34	28	27	27	27	38	43	33	35	35	27	23	32	35	14	24	37	26	27	26	25	26	21	801
157	Antineoplastic Agents, Phytogenic	0	0	0	0	0	4	1	5	3	11	16	12	17	16	20	19	26	17	33	41	40	59	59	58	45	62	49	60	60	67	800
158	Prevalence	17	13	23	16	15	19	17	19	22	17	10	15	12	17	21	20	20	21	23	33	49	35	45	36	50	50	41	41	34	44	795
159	Amino Acid Sequence	26	24	33	23	52	37	25	36	30	32	38	33	37	30	32	32	38	23	22	13	29	19	34	23	20	15	8	15	2	14	795
160	Neoplastic Stem Cells	0	0	0	0	2	0	0	0	0	2	0	0	1	1	2	3	4	17	11	29	32	40	43	52	89	114	94	71	96	89	792
161	Laparoscopy	3	5	1	3	6	2	6	4	6	14	13	13	16	11	19	11	10	24	29	24	38	19	32	44	55	78	55	80	71	97	789
162	Gene Knockdown Techniques	0	0	0	0	0	0	0	0	0	0	0	0	0	0	0	0	0	0	13	22	49	59	66	68	75	83	77	86	87	99	784
163	Vascular Endothelial Growth Factor A	0	0	0	0	4	6	4	9	6	10	15	11	24	28	26	34	32	36	43	32	39	55	49	69	53	41	42	38	40	35	781
164	Age Factors	10	3	15	12	9	15	15	15	18	14	9	10	16	20	17	20	17	19	37	33	35	35	46	64	51	50	52	36	46	34	773
165	Cisplatin	14	12	15	11	5	10	8	12	9	19	17	34	21	26	18	13	24	31	21	33	55	50	45	59	39	51	28	30	25	36	771
166	Enzyme-Linked Immunosorbent Assay	12	17	16	14	16	14	6	16	19	17	29	16	21	18	24	26	23	35	35	40	59	45	40	44	54	48	25	19	7	14	769
167	Gadolinium DTPA	2	1	8	7	10	7	4	11	8	2	6	5	3	7	15	10	6	12	16	37	48	44	54	57	60	70	50	64	59	80	763
168	NF-kappa B	0	2	2	1	2	4	2	5	1	15	14	11	21	21	22	18	23	13	38	33	44	51	53	59	62	59	39	52	35	47	749
169	Oligonucleotide Array Sequence Analysis	0	0	0	0	0	0	0	0	0	3	19	21	33	53	54	56	52	43	53	58	52	42	35	42	45	36	19	12	3	10	741
170	Oxidative Stress	0	0	0	0	1	0	11	4	11	6	10	15	18	18	22	24	33	30	28	26	48	30	38	39	43	57	49	51	55	69	736
171	Pyridines	0	1	0	1	0	0	1	0	1	3	4	1	1	3	6	7	8	32	64	104	139	117	19	11	8	5	33	40	53	67	729
172	Bile Ducts, Intrahepatic	2	2	5	7	10	13	18	20	19	18	19	23	24	23	27	30	26	32	18	20	35	45	47	67	37	31	24	22	13	39	716
173	DNA, Neoplasm	27	31	44	39	30	18	34	24	26	33	31	37	33	33	22	41	31	18	23	19	19	14	16	8	19	11	6	9	8	8	712
174	Protein Binding	7	3	5	1	13	13	12	17	12	10	24	18	21	18	23	28	24	17	11	20	28	22	46	37	39	56	39	42	45	47	698
175	Fluorouracil	5	9	8	9	11	7	5	7	8	10	11	16	20	27	27	20	41	26	25	31	40	55	45	43	36	35	29	29	30	32	697
176	Antibiotics, Antineoplastic	1	0	2	2	7	12	19	12	15	9	14	11	12	16	19	21	30	33	22	39	35	42	40	45	44	46	36	28	36	48	696
177	Genetic Therapy	1	4	1	0	5	11	14	12	24	18	35	18	34	27	37	29	36	48	21	35	25	35	38	36	37	30	15	22	22	20	690
178	Interferon-alpha	1	7	6	9	11	13	11	18	19	14	26	23	28	34	35	43	33	23	21	28	41	25	45	35	29	41	21	20	13	8	681
179	Cell Cycle Proteins	0	0	0	0	1	2	3	8	8	13	8	16	27	27	30	12	14	18	19	22	43	31	37	38	44	48	42	54	48	61	674
180	Virus Replication	9	14	9	11	8	12	6	11	17	8	12	17	21	20	23	29	26	33	32	24	34	19	46	41	32	32	37	36	27	26	672
181	Chi-Square Distribution	4	1	4	4	5	3	3	7	3	9	3	12	10	11	15	11	16	23	27	35	62	103	93	54	57	42	33	13	5	2	670
182	Viral Regulatory and Accessory Proteins	4	4	4	3	6	8	7	6	13	10	16	13	15	21	18	24	23	25	29	29	37	35	40	48	31	64	37	25	37	31	663
183	Recurrence	3	3	3	9	12	11	8	17	13	4	12	11	10	12	24	27	36	30	32	35	44	32	56	34	28	44	35	27	26	18	656
184	Antibodies, Monoclonal	19	26	17	23	18	21	17	15	11	12	14	20	21	20	19	25	14	27	25	24	39	19	31	31	24	26	28	30	17	21	654
185	Enzyme Activation	3	0	1	0	3	9	8	21	13	9	27	20	27	29	35	40	43	30	33	25	46	25	42	44	30	24	23	14	16	11	651
186	Mice, Transgenic	3	8	3	8	5	9	9	13	11	6	19	15	10	22	17	25	21	21	28	33	42	31	34	41	41	49	34	32	34	23	647
187	Plant Extracts	0	0	2	1	0	1	4	2	3	7	3	14	8	16	22	16	23	30	23	31	39	47	46	51	36	42	41	45	40	49	642
188	Antigens, Neoplasm	6	6	9	6	7	7	4	6	17	10	13	22	21	28	32	24	24	13	22	24	32	28	36	45	37	44	24	42	23	30	642
189	Phenotype	3	4	9	8	9	8	8	11	4	5	22	11	19	14	9	11	11	22	17	15	29	33	48	44	48	56	48	38	44	31	639
190	Immunoenzyme Techniques	13	18	22	16	10	16	11	14	22	18	27	27	22	16	10	18	20	15	27	24	31	32	44	53	43	60	5	4	0	0	638
191	Fatal Outcome	0	0	3	4	10	17	8	14	25	25	20	17	30	28	34	30	29	29	23	26	40	34	29	36	25	21	24	22	14	20	637
192	Genetic Vectors	6	3	6	4	8	17	17	18	29	21	33	16	29	25	25	37	26	27	25	28	39	33	24	26	23	35	14	20	14	7	635
193	Algorithms	2	0	2	3	5	2	1	3	5	5	4	6	9	14	7	17	13	25	29	33	31	32	35	39	45	58	33	61	55	59	633
194	Tumor Suppressor Proteins	0	1	0	1	1	2	6	6	12	19	11	16	29	23	25	13	13	29	18	26	41	33	29	41	30	44	45	46	42	30	632
195	Colorectal Neoplasms	2	7	17	9	10	10	6	7	8	12	20	28	20	28	20	23	26	29	17	25	28	27	30	39	35	27	33	20	34	31	628
196	Phosphatidylinositol 3-Kinases	0	0	0	1	0	1	2	3	5	7	10	6	10	11	15	11	20	11	18	19	16	28	45	38	52	41	55	57	64	81	627
197	Models, Biological	5	2	7	6	5	9	4	6	4	8	14	12	9	11	13	24	29	32	34	31	40	28	34	28	19	29	34	55	52	38	622
198	Carrier Proteins	11	5	11	14	16	13	15	15	15	19	30	26	25	37	19	9	20	15	11	15	14	6	26	26	47	28	34	40	27	27	616
199	Radiopharmaceuticals	0	0	0	0	0	2	6	7	10	8	13	10	18	23	25	15	19	19	28	21	32	23	26	54	47	51	44	43	34	37	615
200	Caspase 3	0	0	0	0	0	2	3	3	6	10	8	15	11	22	26	24	32	16	22	28	44	41	40	54	48	39	38	34	23	18	607
201	Cell Nucleus	12	16	18	23	20	20	12	11	13	14	30	22	26	32	27	20	25	11	15	15	32	22	27	31	23	15	13	18	18	20	601
202	Image Enhancement	3	2	3	5	8	8	5	12	11	12	13	10	13	10	18	21	14	18	26	29	28	42	33	49	48	39	27	34	32	27	600
203	Mitochondria	3	1	2	1	4	1	4	5	3	7	8	17	9	21	18	20	17	21	17	20	31	24	37	36	37	46	40	45	42	61	598
204	Drug Synergism	6	5	0	5	4	2	7	4	3	3	10	11	8	13	12	16	23	15	21	25	29	28	45	53	44	43	39	37	35	52	598
205	Tumor Microenvironment	0	0	0	0	0	0	0	0	0	0	0	0	0	0	0	0	0	0	0	1	14	15	27	41	38	52	51	72	109	177	597
206	RNA, Viral	11	9	12	17	29	24	20	24	32	22	16	15	21	17	26	36	25	17	19	22	23	11	25	12	28	23	9	13	15	24	597
207	MAP Kinase Signaling System	0	0	0	0	0	0	0	0	1	5	5	9	10	7	12	10	10	10	12	12	16	29	50	50	61	63	47	60	48	69	596
208	Transcriptional Activation	4	4	8	12	12	14	11	16	14	17	29	24	39	26	25	25	22	18	14	16	19	24	23	24	36	28	26	24	18	21	593
209	Protein Precursors	12	13	10	11	14	11	9	11	11	17	7	14	17	7	14	14	16	27	22	19	31	34	37	21	47	42	30	24	19	29	590
210	Proto-Oncogene Proteins c-bcl-2	0	0	0	2	2	8	5	8	12	11	19	19	9	22	21	24	27	19	19	22	38	37	44	38	37	36	32	29	22	27	589
211	Autophagy	0	0	0	0	0	0	0	1	0	0	1	0	0	0	0	2	4	6	10	12	26	30	47	56	43	53	61	75	73	86	586
212	Fatty Liver	1	0	4	1	1	3	1	1	2	5	4	6	5	16	17	16	20	28	36	37	66	44	70	53	24	26	19	24	22	33	585
213	Infusions, Intra-Arterial	7	13	16	14	9	12	17	13	15	12	9	25	20	21	10	14	26	22	16	30	34	30	30	36	28	18	14	30	18	25	584
214	Tumor Necrosis Factor-alpha	10	7	4	12	7	15	17	7	9	17	18	14	26	27	30	34	14	11	17	19	20	36	33	28	33	26	20	24	24	23	582
215	STAT3 Transcription Factor	0	0	0	2	4	4	7	5	4	4	9	6	11	7	7	9	20	7	10	15	33	32	41	44	35	45	55	57	59	49	581
216	Diethylnitrosamine	5	1	5	2	5	3	4	8	6	6	15	9	9	7	12	10	17	14	12	21	28	33	44	43	42	35	44	46	48	45	579
217	Logistic Models	0	0	1	5	1	8	3	5	2	5	14	5	9	6	7	12	10	14	29	7	46	53	55	49	38	57	37	39	31	28	576
218	Odds Ratio	1	2	2	1	5	6	5	3	2	11	4	7	7	12	9	9	9	14	20	11	28	43	59	72	50	67	45	32	23	16	575
219	Chronic Disease	16	20	31	41	37	42	26	13	14	13	11	14	20	11	19	13	13	14	16	20	24	19	10	26	17	11	20	20	11	12	574
220	Biopsy, Needle	18	13	18	19	18	24	25	24	33	31	20	36	27	31	33	14	8	22	10	12	19	22	9	7	15	14	19	20	12	1	574
221	DNA Primers	0	0	6	27	40	27	15	21	28	10	32	26	33	27	36	17	31	24	30	31	29	26	27	24	3	0	0	0	0	0	570
222	Iodized Oil	20	30	32	43	25	32	30	18	24	22	18	23	22	29	23	25	23	34	23	29	6	9	5	8	2	1	1	5	4	2	568
223	RNA, Neoplasm	12	13	13	9	8	10	14	17	12	12	12	17	18	14	18	29	18	23	18	23	20	20	20	16	26	30	23	40	31	30	566
224	Kinetics	45	42	44	35	41	49	22	33	24	17	22	24	25	21	20	8	14	6	13	6	8	5	6	1	2	7	9	9	2	5	565
225	Child, Preschool	30	17	24	14	11	16	9	18	9	25	18	15	16	17	27	17	14	17	24	19	20	17	29	21	26	20	15	21	18	20	564
226	Cytokines	8	5	3	12	13	12	9	7	9	9	7	12	16	12	17	17	17	17	9	12	19	30	41	37	25	41	29	35	45	38	563
227	Interleukin-6	17	25	15	20	21	19	19	13	17	13	19	4	15	5	9	16	18	8	11	15	26	27	26	20	24	31	35	34	24	16	562
228	Protein Serine-Threonine Kinases	0	0	1	2	1	7	7	4	11	13	28	20	29	13	21	14	16	18	18	33	28	32	25	19	28	38	42	32	32	27	559
229	DNA	23	30	33	26	25	23	19	18	21	16	25	23	27	28	23	20	18	18	16	16	13	14	14	9	12	13	12	11	6	7	559
230	Molecular Targeted Therapy	0	0	0	0	0	0	0	0	0	0	0	0	0	0	0	0	0	0	0	12	50	37	48	68	59	59	49	56	72	44	554
231	Binding Sites	16	15	14	26	23	25	23	24	11	13	21	21	32	16	10	17	14	11	9	13	9	14	20	21	31	28	25	21	16	10	549
232	Mice, Knockout	0	0	0	0	0	0	0	2	3	3	2	3	6	13	4	16	15	25	17	26	23	24	35	31	38	44	47	66	47	56	546
233	Microspheres	3	1	3	4	2	4	6	2	2	5	7	5	7	13	11	12	22	23	16	22	42	32	18	38	37	27	37	38	42	64	545
234	Feasibility Studies	3	0	2	1	7	5	4	0	6	3	3	4	20	12	13	16	16	27	20	19	31	30	40	41	31	36	21	36	35	63	545
235	Early Detection of Cancer	0	0	0	0	0	0	0	0	0	0	0	0	0	0	0	0	0	0	12	21	24	30	56	55	63	55	47	62	57	63	545
236	Asians	0	1	0	1	2	1	0	0	3	2	2	3	2	1	3	8	6	14	17	27	41	41	39	68	60	47	28	40	42	41	540
237	Alanine Transaminase	4	6	3	6	7	6	12	11	21	14	7	17	14	10	17	13	19	27	18	21	23	29	29	37	25	32	29	25	31	26	539
238	Immunotherapy	2	2	3	5	2	2	4	2	2	7	3	4	8	16	12	14	17	12	13	12	9	10	23	30	31	42	31	56	70	94	538
239	Adaptor Proteins, Signal Transducing	0	0	0	0	0	2	0	1	4	5	8	6	5	8	4	18	8	16	15	13	19	19	49	39	38	54	59	52	29	65	536
240	Nanoparticles	0	0	0	0	0	0	0	0	0	0	0	0	0	0	0	1	10	10	8	11	15	26	33	41	38	63	46	80	62	90	534
241	Yttrium Radioisotopes	1	1	0	3	1	2	2	1	2	1	7	5	4	8	9	7	14	14	20	20	35	25	38	40	39	35	50	53	36	60	533
242	Proto-Oncogene Proteins	2	3	3	6	6	16	7	10	15	24	20	26	35	31	25	15	12	17	11	16	26	22	19	23	31	27	17	26	24	18	533
243	Intracellular Signaling Peptides and Proteins	0	0	0	0	1	1	4	3	2	4	8	7	14	25	17	23	21	22	15	30	29	27	29	37	46	44	27	37	24	34	531
244	Venous Thrombosis	0	0	0	0	0	0	0	2	7	8	7	9	11	7	14	14	16	12	23	23	29	24	20	39	40	53	38	54	44	36	530
245	Living Donors	0	0	0	0	0	0	1	1	1	3	7	9	14	21	27	21	30	45	28	30	30	29	35	35	21	35	23	33	28	23	530
246	Antigens, CD	1	2	4	3	8	8	6	8	6	6	6	12	7	9	12	13	22	21	18	28	37	30	40	36	33	46	28	25	30	25	530
247	Taiwan	3	4	4	4	2	7	6	9	11	9	5	13	13	15	14	17	8	18	20	26	26	27	31	32	35	35	25	40	30	38	527
248	Neoplasm Grading	0	0	0	0	0	0	0	0	0	0	0	0	0	0	0	0	0	0	0	0	11	49	37	65	50	94	71	61	46	42	526
249	Enzyme Inhibitors	0	0	0	0	4	16	13	21	21	18	35	29	38	45	32	39	31	30	17	8	17	11	14	17	9	6	17	7	16	10	521
250	Adenocarcinoma	19	10	18	11	14	17	16	17	20	21	11	17	13	20	20	12	25	23	16	15	27	19	17	25	25	15	9	20	12	14	518
251	Rats, Sprague-Dawley	0	6	13	14	8	12	16	12	17	3	14	14	8	18	14	18	18	19	15	14	20	27	23	33	20	31	19	32	25	30	513
252	Transforming Growth Factor beta	7	9	7	6	9	9	11	12	9	14	14	15	18	22	15	13	10	13	22	12	18	24	20	33	34	34	25	32	23	21	511
253	Lymphatic Metastasis	7	0	3	9	5	7	2	5	8	10	7	6	11	13	16	16	15	13	12	17	29	25	38	31	31	47	34	34	34	22	507
254	Prothrombin	9	12	6	7	11	9	7	6	12	16	7	12	14	6	9	13	11	22	20	16	26	28	32	21	36	41	29	20	18	29	505
255	Gene Silencing	0	0	0	0	0	0	0	0	0	5	4	8	6	10	14	13	17	23	20	34	31	36	40	34	27	44	27	29	42	40	504
256	Sex Factors	8	6	9	8	6	5	7	13	5	11	8	10	8	15	12	12	9	14	24	23	30	22	30	28	26	33	36	26	32	25	501
257	Apoptosis Regulatory Proteins	0	0	0	0	0	0	0	1	0	1	3	7	11	14	19	30	19	13	19	23	26	29	35	48	51	41	27	28	29	25	499
258	Rats, Wistar	0	3	13	7	5	7	18	13	11	11	19	20	13	19	15	16	27	17	16	15	20	14	18	22	14	18	29	35	31	30	496
259	Angiography	7	12	9	9	19	14	11	22	21	18	17	21	15	18	19	15	27	24	12	23	33	13	11	23	16	14	12	16	13	10	494
260	Drug Delivery Systems	0	1	1	1	0	0	1	0	0	1	6	3	1	3	4	3	13	14	18	26	25	21	30	33	27	52	44	65	56	43	492
261	Inflammation	1	0	0	4	1	0	2	1	2	3	1	3	1	8	11	7	11	6	9	14	28	27	32	49	41	50	33	35	53	58	491
262	Mice, SCID	0	0	0	0	0	1	3	2	5	3	4	6	8	7	2	14	13	15	10	22	20	34	39	42	47	47	33	36	32	40	485
263	Infant	36	24	25	13	6	14	6	11	7	14	12	12	13	11	24	16	14	14	15	15	17	16	20	18	23	19	16	16	15	23	485
264	Gene Expression Regulation, Enzymologic	5	7	10	13	7	9	18	15	12	11	14	18	27	28	24	32	23	23	21	12	18	20	15	14	23	15	13	18	15	5	485
265	Propensity Score	0	0	0	0	0	0	0	0	0	0	0	0	0	0	0	0	0	0	0	0	5	9	10	38	42	53	50	85	87	99	478
266	Cadherins	1	0	1	1	1	3	1	5	4	5	5	5	8	5	7	18	11	23	12	13	26	32	39	46	29	40	36	43	32	25	477
267	Transcriptome	0	0	0	0	0	0	0	0	0	0	0	0	0	0	0	0	0	0	0	0	10	10	32	38	37	42	61	50	83	113	476
268	Heterografts	0	0	0	0	0	0	0	0	0	0	0	0	0	0	0	0	0	0	0	0	0	1	20	44	65	75	56	66	79	69	475
269	HEK293 Cells	0	0	0	0	0	0	0	0	0	0	0	0	0	0	0	0	0	0	0	2	27	34	28	54	61	54	44	52	62	55	473
270	Genes, Tumor Suppressor	3	7	5	3	10	8	6	8	17	21	13	16	23	13	17	17	17	19	13	16	16	24	17	23	22	27	22	29	24	17	473
271	Precancerous Conditions	7	8	21	18	15	14	17	13	11	13	18	24	21	23	18	18	24	16	14	12	21	17	12	27	11	21	10	8	7	11	470
272	DNA Damage	0	1	2	2	6	5	6	5	8	5	9	10	12	13	15	14	18	24	19	14	22	17	28	29	24	39	25	30	30	34	466
273	Neoplastic Cells, Circulating	11	7	3	15	11	12	14	7	15	17	20	16	16	14	10	12	13	10	8	6	15	15	17	21	32	24	20	38	24	21	464
274	Neoplasms	8	6	13	9	5	9	10	10	8	7	9	11	20	21	18	19	20	18	18	29	28	19	18	21	24	15	16	25	11	19	464
275	Antioxidants	1	1	3	1	1	1	6	5	10	8	12	15	11	11	24	16	19	27	21	18	27	19	32	24	21	29	25	22	24	27	461
276	TOR Serine-Threonine Kinases	0	0	0	0	0	0	0	0	0	0	1	0	0	2	0	2	8	12	10	20	24	33	39	35	33	51	49	38	48	50	455
277	Interferons	0	0	1	1	2	5	5	10	14	12	15	11	14	14	24	17	12	10	16	20	22	23	31	29	21	22	26	33	16	26	452
278	Benzenesulfonates	0	0	0	0	0	0	0	0	0	0	0	0	0	0	2	4	5	27	61	100	130	108	7	2	1	0	1	1	1	2	452
279	Drug Screening Assays, Antitumor	3	3	3	2	3	4	1	4	3	5	2	13	16	6	12	20	10	9	19	17	21	31	26	23	15	32	21	36	48	41	449
280	Polymorphism, Genetic	1	3	4	4	11	5	7	2	9	6	8	8	17	11	18	14	16	23	15	24	26	37	40	41	22	18	20	15	9	14	448
281	Necrosis	6	8	12	12	6	13	11	10	4	17	13	18	13	22	16	13	20	15	14	21	35	18	24	30	21	12	14	11	9	7	445
282	Epigenesis, Genetic	0	0	0	0	0	0	0	0	0	0	0	0	0	2	2	13	11	16	10	23	18	14	35	36	32	52	36	42	63	40	445
283	Computational Biology	0	0	0	0	0	0	0	0	0	0	0	0	2	3	3	4	4	5	3	6	12	11	21	19	34	37	49	52	70	109	444
284	Viral Load	0	0	0	0	0	0	1	1	2	4	2	3	5	10	12	13	12	15	24	25	33	27	51	32	36	36	29	27	27	16	443
285	Proteomics	0	0	0	0	0	0	0	0	0	0	0	0	2	8	19	19	20	23	19	27	32	25	29	38	28	37	28	27	28	34	443
286	Preoperative Care	3	4	5	9	8	5	6	6	7	13	13	16	20	20	26	7	18	10	22	13	8	11	20	21	28	26	27	23	27	19	441
287	Drug Therapy, Combination	3	3	2	1	6	1	0	2	4	2	6	2	8	5	16	21	21	21	9	18	14	19	34	27	30	39	29	30	26	39	438
288	RNA-Binding Proteins	2	0	2	1	2	1	2	0	4	2	9	7	4	5	6	9	11	6	9	10	19	13	22	53	39	33	29	33	43	61	437
289	Waiting Lists	0	0	0	0	0	0	0	0	2	2	1	4	12	17	13	14	22	15	20	25	26	21	25	32	27	32	36	35	34	21	436
290	Genes, Reporter	0	0	0	2	8	18	18	16	10	16	23	16	25	28	30	15	23	23	22	24	11	12	12	9	12	9	9	26	9	10	436
291	Image Processing, Computer-Assisted	2	3	6	13	6	11	14	11	13	14	12	11	15	15	26	16	23	9	13	11	12	14	15	23	22	16	16	16	33	24	435
292	Length of Stay	0	2	3	4	3	1	4	1	1	3	5	4	11	4	6	5	4	11	12	8	18	22	24	28	30	42	29	47	46	55	433
293	Caspases	0	0	0	0	0	2	3	3	6	14	13	24	22	38	38	34	19	18	12	13	21	18	25	22	17	21	9	22	11	8	433
294	Microwaves	0	1	2	3	6	3	2	10	10	11	12	11	14	5	16	8	5	9	14	8	15	12	18	24	22	29	32	40	27	63	432
295	Drug Carriers	2	1	4	1	7	4	4	3	4	3	3	4	1	4	3	3	12	9	7	16	15	18	29	37	34	43	29	55	36	39	430
296	Cell Cycle Checkpoints	0	0	0	0	0	0	0	0	0	0	0	0	0	0	0	0	0	0	0	0	8	45	40	44	43	55	41	54	46	52	428
297	Radiography	12	5	15	11	7	9	9	4	11	8	14	13	17	21	15	12	23	19	21	24	29	36	29	23	25	3	3	4	1	3	426
298	Cell Adhesion	2	2	3	3	4	6	2	12	8	11	16	16	13	5	13	14	15	12	18	24	20	37	45	30	26	16	19	14	11	9	426
299	Analysis of Variance	3	4	4	10	5	7	9	5	11	13	12	13	17	13	14	14	13	13	24	22	32	38	37	21	12	10	15	18	10	0	419
300	Breast Neoplasms	8	6	9	6	10	2	9	6	9	15	10	11	16	15	23	15	17	20	26	21	25	16	11	24	16	12	13	13	17	17	418
301	Risk	1	3	0	3	5	3	6	5	5	12	5	5	10	7	12	8	9	5	10	9	21	16	28	47	32	38	28	26	20	36	415
302	Recombinant Fusion Proteins	6	14	16	9	12	18	30	22	23	17	18	19	31	23	12	18	14	3	10	9	14	12	15	5	9	13	8	2	7	5	414
303	Hypoxia-Inducible Factor 1, alpha Subunit	0	0	1	0	0	2	3	1	3	5	2	4	7	10	10	12	11	16	13	10	28	18	26	45	33	31	30	30	30	33	414
304	Alleles	5	8	9	4	4	9	11	3	6	15	8	12	8	10	7	13	7	9	7	9	15	20	20	41	23	37	31	21	28	14	414
305	Neoplasms, Multiple Primary	11	7	10	14	7	15	10	9	14	9	12	13	12	6	5	15	16	12	8	8	14	16	19	24	26	27	22	16	15	20	412
306	Hepatitis B e Antigens	6	6	3	5	5	3	1	9	7	6	5	8	9	13	15	15	17	15	19	16	26	14	21	29	21	26	17	18	27	29	411
307	Liver Failure	0	0	1	1	8	6	5	5	7	4	9	4	11	12	13	16	18	21	27	20	8	15	12	28	28	24	28	35	18	25	409
308	Wnt Signaling Pathway	0	0	0	0	0	0	0	0	0	0	0	0	0	0	0	0	0	0	0	0	4	18	21	36	40	58	44	59	69	59	408
309	Angiogenesis Inhibitors	0	1	0	0	0	0	0	0	1	3	1	3	7	14	22	15	16	21	19	28	36	31	23	36	29	31	19	15	15	20	406
310	Positron-Emission Tomography	0	0	0	0	0	0	0	0	0	0	0	0	0	6	15	12	15	22	16	16	36	33	36	42	46	32	14	25	19	20	405
311	Blood Loss, Surgical	1	5	6	9	6	4	3	7	3	4	5	6	9	5	8	7	17	15	17	6	19	17	19	29	31	35	23	36	28	25	405
312	Iron	4	3	7	6	15	15	7	8	12	11	17	16	15	20	19	12	14	19	27	19	20	12	13	20	10	19	8	13	13	10	404
313	Polyethylene Glycols	1	0	0	0	2	1	0	0	2	1	1	6	2	6	9	9	11	13	9	23	36	27	25	35	31	41	23	35	27	27	403
314	Plasmids	22	18	14	9	9	9	6	4	5	7	15	22	18	31	33	16	23	26	12	11	17	13	13	10	8	5	9	5	5	3	398
315	Glypicans	0	0	0	0	0	0	1	0	0	0	3	0	6	2	7	9	4	15	12	19	25	26	41	42	29	30	25	42	26	34	398
316	Genes, p53	5	13	30	24	22	24	19	19	17	19	26	23	18	19	13	11	10	11	12	6	15	6	5	6	3	6	6	6	0	4	398
317	Randomized Controlled Trials as Topic	0	2	1	0	2	1	1	6	0	1	6	10	13	13	14	10	9	15	30	28	21	24	21	26	12	29	24	20	25	29	393
318	Proteins	4	3	7	6	12	14	14	15	15	19	20	18	21	28	20	11	19	10	5	13	19	14	11	12	13	6	11	10	14	9	393
319	Republic of Korea	0	0	0	0	0	0	0	0	0	0	0	0	0	0	0	0	0	0	2	9	34	32	19	38	34	50	40	40	47	46	391
320	Peptides	4	3	6	6	5	6	6	5	5	5	6	7	4	10	7	11	10	18	11	25	38	22	29	26	26	19	20	19	11	20	390
321	Transplantation, Heterologous	2	0	1	3	1	7	2	6	8	5	5	5	9	8	22	14	13	9	15	22	33	30	24	15	18	38	18	17	28	11	389
322	HeLa Cells	5	10	6	13	16	13	14	11	8	4	10	15	15	27	7	28	28	11	17	14	8	11	11	13	20	6	10	14	13	9	387
323	Serum Albumin	6	7	8	8	7	12	16	13	9	5	5	3	2	4	9	6	8	11	5	7	14	9	19	23	24	23	25	31	31	36	386
324	Repressor Proteins	0	0	1	2	3	2	1	3	5	4	12	6	10	18	12	14	9	15	12	20	20	20	19	25	27	25	26	22	24	29	386
325	In Vitro Techniques	17	8	8	6	3	5	3	6	6	1	5	11	19	17	17	23	16	10	10	10	19	18	43	26	14	17	8	9	12	16	383
326	ErbB Receptors	3	3	3	3	3	4	8	2	4	2	6	4	4	4	7	14	15	14	14	12	23	20	27	34	33	22	20	24	27	24	383
327	Blotting, Northern	31	27	25	25	24	20	15	24	18	19	32	26	20	20	11	9	8	9	3	6	7	0	0	2	2	0	0	0	0	0	383
328	Carcinogens	8	8	9	6	7	12	17	16	18	15	22	18	11	16	15	14	15	11	16	14	15	17	8	20	8	8	9	10	10	8	381
329	Liver Regeneration	10	3	9	12	13	10	10	11	11	13	12	14	15	13	4	6	8	7	10	12	20	15	16	25	18	23	14	13	15	17	379
330	Statistics, Nonparametric	0	0	0	2	2	1	1	3	7	13	7	14	13	20	16	11	12	27	31	23	34	43	32	16	11	8	11	8	12	0	378
331	Chemotherapy, Adjuvant	0	7	9	5	9	11	3	3	8	11	8	13	9	10	9	11	8	14	15	13	18	17	20	29	31	25	15	8	17	22	378
332	Bilirubin	2	5	3	7	4	7	6	5	8	7	5	6	1	6	5	7	12	9	6	7	12	12	14	22	17	31	25	48	37	42	378
333	Adenoviridae	1	2	1	1	2	5	6	4	6	10	21	15	12	20	30	27	19	24	20	19	22	19	17	18	17	16	7	6	8	2	377
334	Gene Regulatory Networks	0	0	0	0	0	0	0	0	0	0	0	0	0	0	0	0	1	1	5	9	10	10	18	15	26	31	34	47	66	101	374
335	Palliative Care	1	3	10	4	8	9	10	11	10	16	10	15	14	14	12	13	7	12	10	14	20	12	19	28	18	11	16	14	16	14	371
336	Glycoproteins	14	4	8	7	10	7	4	3	8	6	7	2	10	8	7	14	10	15	12	25	25	29	30	21	30	12	9	11	16	7	371
337	Ethiodized Oil	0	2	2	0	0	0	0	1	2	1	1	1	0	1	1	2	0	2	0	12	43	44	47	41	28	40	26	31	23	20	371
338	Clinical Trials as Topic	0	1	5	1	1	2	2	5	4	5	4	6	4	12	7	13	9	19	20	28	33	15	18	20	21	19	18	25	27	26	370
339	Ultrasonography, Interventional	0	0	2	5	5	5	10	6	8	6	18	9	16	14	10	10	20	26	18	15	28	20	20	14	12	16	13	17	13	9	365
340	Hepatitis, Chronic	11	12	15	22	18	22	19	23	20	15	13	19	15	3	11	8	11	6	11	9	11	9	9	13	7	5	7	8	4	7	363
341	Comorbidity	2	2	2	0	1	5	0	5	2	9	8	5	12	9	14	9	6	9	12	18	17	32	24	28	27	29	22	13	21	20	363
342	bcl-2-Associated X Protein	0	0	0	0	0	1	1	3	5	6	5	9	3	8	8	13	21	11	10	18	21	38	24	31	30	34	22	19	11	9	361
343	Liver Cirrhosis, Alcoholic	7	3	14	12	8	11	2	8	7	7	5	13	13	10	9	12	12	12	22	8	15	20	20	15	20	30	9	10	10	17	361
344	Italy	5	4	9	8	7	2	5	4	8	3	4	3	5	3	12	11	13	9	18	15	18	10	21	22	21	29	23	27	24	18	361
345	Radiosurgery	0	0	0	0	1	0	1	0	0	0	0	0	1	0	1	3	2	6	3	15	5	16	15	26	20	42	34	68	41	60	360
346	Hemangioma	7	13	12	18	10	15	11	10	11	17	15	17	21	13	11	13	9	11	7	10	8	14	13	10	14	10	9	16	9	6	360
347	Luciferases	1	1	4	8	6	10	10	12	5	7	16	21	23	24	25	17	27	20	19	19	13	12	14	9	10	6	4	9	2	4	358
348	3' Untranslated Regions	0	0	0	0	0	0	0	1	1	1	0	0	1	3	2	2	0	2	3	11	12	20	17	22	51	53	36	57	26	33	354
349	Phosphoproteins	1	4	1	2	7	8	11	8	4	7	16	10	11	10	9	11	10	11	3	5	16	7	19	24	23	31	36	24	11	12	352
350	Area Under Curve	0	0	0	0	0	0	1	1	1	3	1	2	1	0	0	3	8	2	10	8	11	18	19	30	52	43	29	55	25	29	352
351	Pancreatic Neoplasms	12	6	4	6	5	12	8	7	9	14	13	9	14	10	11	13	16	8	8	13	11	17	15	26	14	13	14	9	12	21	350
352	Matrix Metalloproteinase 9	0	1	1	2	0	4	0	1	2	5	4	3	8	9	5	9	13	8	12	15	25	23	36	34	31	31	17	19	20	11	349
353	Hepatitis	7	19	18	18	13	17	10	3	5	8	6	13	12	17	10	6	7	6	14	9	18	9	12	13	6	19	13	18	5	14	345
354	Interferon-gamma	3	8	5	5	7	4	5	4	4	6	10	11	13	12	14	9	17	12	14	14	20	17	26	16	12	11	18	16	16	14	343
355	Immunosuppressive Agents	2	2	2	1	2	5	1	3	5	4	1	4	7	8	17	14	14	19	25	23	27	21	21	26	15	25	6	10	16	16	342
356	Tissue Distribution	5	5	2	2	9	3	3	5	5	6	15	7	17	15	15	11	11	10	6	9	10	13	14	20	16	26	20	12	27	22	341
357	Membrane Potential, Mitochondrial	0	0	0	0	0	0	0	0	0	0	0	0	0	0	1	2	14	18	21	12	16	26	29	39	30	27	26	21	24	34	340
358	Membrane Glycoproteins	7	6	3	8	7	4	7	9	12	12	20	16	22	24	40	24	6	4	5	2	5	7	8	6	14	12	9	11	15	15	340
359	Practice Guidelines as Topic	0	0	0	0	0	0	0	0	0	0	0	1	0	2	1	6	13	6	13	19	44	30	25	29	22	26	21	28	24	29	339
360	Registries	1	1	1	1	1	3	3	4	3	1	6	4	2	6	10	4	12	13	16	11	13	17	21	30	15	36	22	23	27	31	338
361	Obesity	0	0	0	0	0	1	0	0	1	0	1	2	1	8	8	3	6	9	9	18	12	19	30	28	29	29	22	41	27	34	338
362	Mass Screening	6	3	3	5	9	6	4	9	1	3	7	8	15	18	11	8	12	16	10	14	21	12	6	17	18	22	9	30	16	19	338
363	Sequence Analysis, DNA	0	0	3	4	4	2	4	9	14	9	14	14	14	7	4	8	8	10	12	3	18	21	26	38	19	25	17	9	11	10	337
364	Extracellular Signal-Regulated MAP Kinases	0	0	0	0	0	0	0	0	0	0	0	0	0	6	13	15	15	18	16	19	28	21	29	17	17	35	20	19	17	32	337
365	Colonic Neoplasms	11	6	15	10	10	9	11	13	11	4	18	18	17	18	16	14	20	11	15	10	12	9	9	6	6	7	10	9	3	9	337
366	Cloning, Molecular	20	22	15	13	16	16	26	22	17	15	27	21	24	18	10	7	6	5	7	4	7	4	4	3	1	3	0	2	1	0	336
367	Databases, Factual	0	0	0	0	0	1	0	0	2	1	2	2	2	3	4	5	2	2	3	0	10	8	19	20	25	42	46	53	49	34	335
368	DNA, Complementary	0	0	4	14	32	19	9	15	13	20	36	23	31	31	21	20	13	10	3	6	0	5	3	1	1	3	1	0	0	1	335
369	Cyclin-Dependent Kinase Inhibitor p21	0	0	0	0	3	1	5	9	8	8	13	13	9	18	14	11	15	15	15	13	16	15	22	21	15	28	9	16	10	10	332
370	Radiotherapy Dosage	4	4	1	4	2	5	2	1	1	2	4	5	5	8	18	10	8	12	17	19	26	12	16	22	14	18	19	32	24	16	331
371	Aspartate Aminotransferases	3	3	4	4	4	5	5	6	9	7	1	4	4	4	9	3	9	12	8	7	16	18	13	20	28	29	26	23	24	23	331
372	Macrophages	4	1	3	2	2	5	3	1	1	2	3	5	2	8	5	6	5	5	12	4	6	12	26	21	22	29	20	33	47	32	327
373	Fluorescent Antibody Technique	12	9	6	6	9	2	2	5	5	4	6	4	10	6	4	5	9	11	14	16	18	13	25	30	31	27	18	8	9	3	327
374	Diagnostic Imaging	4	2	7	4	6	9	2	2	7	6	2	5	6	5	10	4	8	9	11	21	29	16	30	40	27	19	10	10	9	6	326
375	Gene Frequency	0	1	2	0	2	2	3	1	7	5	3	4	7	6	6	4	8	13	10	14	20	29	33	33	22	25	17	19	25	4	325
376	Reoperation	4	4	10	8	7	6	4	9	4	5	12	9	4	11	12	3	19	16	11	11	20	12	19	21	12	22	14	17	11	7	324
377	Alcohol Drinking	10	4	4	6	6	5	4	8	5	9	4	7	8	13	9	8	7	10	13	18	24	23	14	14	12	21	17	19	10	12	324
378	Molecular Structure	2	0	7	2	6	6	3	4	0	0	8	11	10	4	5	14	10	17	7	10	18	10	13	17	21	22	21	18	29	27	322
379	Pilot Projects	4	3	5	7	1	6	5	4	3	2	6	8	11	8	9	8	8	12	12	18	6	21	24	18	23	13	10	23	23	19	320
380	Proto-Oncogene Proteins c-myc	1	1	3	2	2	3	5	5	4	3	2	6	5	16	3	11	8	4	10	6	14	11	17	29	22	31	20	21	25	29	319
381	Thrombosis	6	6	10	5	11	6	8	4	0	8	5	3	4	8	10	2	7	7	2	14	10	17	17	21	25	18	15	16	23	28	316
382	Adenoma, Liver Cell	0	0	5	14	6	6	10	5	11	7	8	11	6	19	13	9	11	9	16	10	15	9	9	20	12	20	12	6	14	23	316
383	Cyclin D1	0	0	1	1	0	2	0	3	5	2	6	7	6	9	6	9	12	7	8	13	13	21	30	20	21	31	24	17	21	20	315
384	Cell Hypoxia	0	2	3	5	4	9	4	6	7	3	3	7	7	11	7	12	11	8	13	12	11	15	15	31	27	23	19	10	12	16	313
385	Intercellular Signaling Peptides and Proteins	0	0	3	1	0	2	1	3	4	1	5	7	15	7	10	8	11	10	16	10	17	31	14	26	20	24	16	21	11	17	311
386	Matrix Metalloproteinase 2	0	0	0	0	0	3	1	2	5	3	4	5	7	10	4	8	13	7	5	10	38	17	32	29	19	22	20	21	15	10	310
387	Radiofrequency Ablation	0	0	0	0	0	0	0	0	0	0	0	0	0	0	0	0	0	0	0	0	0	0	0	0	0	0	2	95	74	138	309
388	Diffusion Magnetic Resonance Imaging	0	0	0	0	0	0	0	0	0	0	0	0	2	0	3	3	4	7	13	17	21	22	19	34	30	22	23	33	29	27	309
389	Telomerase	0	0	0	0	0	4	4	9	9	13	5	13	17	14	17	11	13	11	13	9	15	9	11	17	24	19	19	14	7	11	308
390	Fluorodeoxyglucose F18	0	2	1	1	1	0	0	2	4	3	4	2	6	7	9	5	11	13	13	7	22	18	17	18	25	24	27	22	23	20	307
391	Tissue Array Analysis	0	0	0	0	0	0	0	0	0	0	0	0	0	0	1	4	6	13	17	18	19	23	26	39	28	31	10	24	23	23	305
392	Structure-Activity Relationship	7	2	5	7	8	14	1	2	3	6	5	7	12	5	10	11	5	5	2	8	6	9	14	17	9	19	20	27	30	27	303
393	Hepatitis, Viral, Human	1	3	9	8	6	7	13	17	20	19	9	9	17	7	11	10	16	15	8	9	8	13	9	11	8	8	6	7	10	9	303
394	Cell Membrane	8	5	15	9	12	12	5	7	11	15	16	8	10	21	6	13	12	7	6	11	11	9	9	6	9	9	8	10	10	12	302
395	Glucose	5	1	2	4	10	2	8	3	2	3	7	4	14	7	9	6	11	16	12	12	12	6	12	12	11	21	17	21	23	28	301
396	Transforming Growth Factor beta1	0	0	0	0	0	0	0	0	0	1	2	6	9	9	7	9	7	11	9	7	6	17	21	23	23	28	28	31	25	21	300
397	Injections, Intralesional	2	8	15	8	13	13	12	18	16	19	18	20	17	19	15	15	13	8	9	5	2	4	6	10	7	2	1	1	2	2	300
398	Cell Adhesion Molecules	0	1	3	3	4	2	3	4	3	1	3	2	2	5	6	6	5	6	9	14	27	26	22	45	28	20	12	15	10	12	299
399	Fibrosis	3	1	1	2	2	2	4	3	3	1	8	7	10	10	8	10	8	7	12	13	15	6	17	15	12	23	16	33	18	23	293
400	Antimetabolites, Antineoplastic	0	0	0	1	1	7	7	4	6	7	9	9	11	9	10	12	22	11	12	14	20	17	19	20	10	11	10	10	11	13	293
401	T-Lymphocytes	1	2	1	2	2	3	6	1	4	5	6	6	5	15	5	13	8	3	3	10	13	10	15	16	9	18	16	22	25	47	292
402	Hepatic Veins	2	3	3	6	7	6	5	6	4	8	7	9	5	12	8	10	12	16	11	17	5	10	16	13	16	12	12	22	13	16	292
403	Cell Death	0	3	4	2	6	2	2	2	3	3	6	7	10	7	8	8	10	14	16	8	22	14	19	14	16	20	21	14	13	17	291
404	Polysaccharides	0	1	4	2	4	2	3	5	7	11	9	13	16	7	14	13	4	10	11	13	12	12	15	23	21	13	11	13	12	9	290
405	Reference Values	9	9	12	6	18	12	15	9	16	13	14	9	17	12	16	7	4	6	6	6	11	9	4	8	7	5	5	12	6	6	289
406	Killer Cells, Natural	2	1	2	2	1	3	1	1	1	1	5	3	9	8	8	9	5	8	7	13	9	16	25	23	13	17	18	22	31	24	288
407	Hepatitis C Antibodies	2	9	14	14	14	25	12	15	17	15	15	16	14	6	5	4	17	7	7	6	12	6	11	6	4	3	4	5	2	0	287
408	Cross-Sectional Studies	0	0	1	4	1	3	1	0	5	3	2	4	6	4	10	3	4	10	8	10	14	11	18	13	24	23	18	27	30	28	285
409	Imaging, Three-Dimensional	0	0	0	0	0	0	0	0	0	0	7	5	11	8	13	9	7	13	13	20	12	16	21	16	25	28	15	20	10	15	284
410	Bone Neoplasms	2	4	3	7	7	1	2	7	7	10	11	6	8	11	9	8	8	13	10	12	17	16	12	10	14	18	17	14	7	13	284
411	Drugs, Chinese Herbal	1	0	1	2	3	5	1	3	3	4	4	5	7	9	10	9	3	13	17	14	15	11	11	24	15	19	21	18	16	19	283
412	CD8-Positive T-Lymphocytes	0	0	0	0	0	2	0	3	0	0	4	2	6	9	8	9	14	4	10	11	6	13	14	19	17	17	20	24	34	36	282
413	Focal Nodular Hyperplasia	0	0	0	0	0	0	0	0	2	16	13	16	15	19	7	17	8	11	17	12	10	12	11	12	18	20	10	14	11	10	281
414	Vena Cava, Inferior	5	5	1	6	3	5	4	6	8	5	9	4	9	10	7	6	15	15	8	9	10	14	12	11	8	14	19	18	12	22	280
415	Ablation Techniques	0	0	0	0	0	0	0	0	0	0	0	0	0	0	0	0	0	1	2	14	13	7	19	16	29	36	24	43	31	45	280
416	Proto-Oncogene Proteins c-met	1	0	0	3	2	4	6	3	4	4	5	4	4	1	5	4	5	8	7	7	11	10	25	21	32	25	14	15	18	31	279
417	Image Interpretation, Computer-Assisted	0	0	0	0	0	0	0	0	0	0	3	1	1	6	4	7	3	15	19	17	9	27	23	25	22	24	19	19	24	11	279
418	Hypertension, Portal	2	0	4	3	3	3	1	5	7	4	4	9	2	8	4	5	8	3	13	7	18	14	12	18	28	21	12	27	14	20	279
419	Quality of Life	0	1	0	1	3	1	1	0	1	1	5	6	2	4	7	7	13	11	6	11	13	16	16	18	21	17	17	27	20	32	278
420	Insulin	20	6	9	7	16	9	16	5	5	7	18	5	24	7	13	7	12	11	14	11	5	9	7	4	5	7	7	1	3	8	278
421	DNA Mutational Analysis	3	2	4	4	10	3	3	5	9	20	14	8	14	11	10	13	11	8	5	11	15	7	15	18	11	8	16	10	6	4	278
422	Glutathione	2	3	1	5	1	1	12	11	9	10	12	19	14	8	7	12	18	18	6	8	10	10	13	8	11	6	14	7	14	6	276
423	Stomach Neoplasms	2	0	12	8	7	6	11	11	5	3	6	6	12	6	17	9	12	11	8	9	8	14	9	23	13	9	8	12	9	9	275
424	Immunoblotting	4	10	4	6	6	5	9	5	8	5	12	13	14	11	14	17	17	8	8	7	15	17	8	12	11	18	3	3	4	1	275
425	Lipid Metabolism	1	1	1	3	1	1	3	1	4	3	2	3	1	11	6	6	5	8	8	10	16	11	14	20	9	24	17	25	31	27	273
426	Lymphocytes	5	3	3	6	4	3	5	3	1	1	2	2	7	3	8	3	2	5	7	8	8	6	12	22	25	19	25	21	19	34	272
427	Hepatocyte Growth Factor	1	4	4	7	4	6	9	5	15	7	12	12	7	9	8	9	8	13	7	5	7	13	17	20	11	10	9	9	7	17	272
428	Esophageal and Gastric Varices	4	0	3	3	6	5	7	5	8	3	10	6	5	3	5	10	5	9	5	7	8	14	8	29	15	23	12	20	11	23	272
429	Epirubicin	5	7	3	10	10	9	14	5	10	5	4	4	6	8	6	10	14	12	6	8	13	20	6	14	11	5	10	9	15	13	272
430	Regression Analysis	8	6	7	7	3	10	8	8	4	8	8	6	9	5	5	7	7	5	12	14	10	11	12	12	7	15	8	14	14	20	270
431	Postoperative Period	1	4	1	3	3	4	5	2	5	3	6	4	7	8	3	4	6	5	2	6	5	9	11	16	19	24	23	23	31	27	270
432	Platelet Count	1	0	1	1	1	0	1	3	4	3	4	3	8	3	3	4	5	2	6	9	17	10	12	19	28	28	21	23	30	19	269
433	PTEN Phosphohydrolase	0	0	0	0	0	0	0	0	1	4	0	1	6	2	3	3	8	3	6	12	10	10	19	16	23	26	28	30	31	23	265
434	Oxidation-Reduction	5	4	6	4	8	3	4	8	4	5	5	9	7	11	12	11	12	7	8	7	6	3	9	14	13	26	13	11	18	12	265
435	Glutathione Transferase	8	2	12	5	6	9	6	10	13	9	18	17	13	10	13	16	12	9	5	11	5	9	8	8	8	7	2	2	7	5	265
436	Flavonoids	0	0	1	2	0	2	2	4	6	4	9	8	6	7	8	8	11	7	10	11	12	14	18	12	19	19	14	9	23	19	265
437	Oxides	1	0	0	2	6	5	1	2	4	6	9	13	11	12	9	10	7	18	20	14	20	12	7	22	14	15	8	7	4	5	264
438	Isoenzymes	9	6	6	8	13	8	3	12	17	14	16	20	20	13	9	7	6	11	6	5	6	8	4	11	8	1	3	7	5	2	264
439	Cholesterol	10	9	6	10	10	14	8	10	7	3	10	6	7	12	11	11	12	7	6	8	9	7	7	7	4	5	14	7	10	17	264
440	Microtubule-Associated Proteins	0	0	1	0	0	1	1	3	4	6	4	3	7	4	12	12	13	13	12	12	10	8	19	19	17	11	12	17	14	26	261
441	Drug Administration Schedule	3	2	5	3	6	4	3	6	2	5	8	7	11	8	8	17	13	7	10	13	4	13	20	16	16	21	13	4	7	6	261
442	Indoles	0	0	1	1	1	2	1	3	2	3	4	3	0	7	6	9	6	9	18	8	26	19	22	15	23	14	13	16	13	14	259
443	Ascites	1	3	5	6	2	4	6	5	7	3	4	5	6	5	9	3	4	11	11	8	10	14	14	11	14	21	14	20	13	20	259
444	Iodine Radioisotopes	10	8	11	16	9	3	3	4	6	5	2	8	9	6	6	7	5	14	7	8	13	5	10	16	7	9	12	6	20	13	258
445	Chromatography, High Pressure Liquid	9	7	9	7	4	8	7	1	9	4	7	12	7	8	10	12	9	11	10	9	13	10	10	8	9	10	5	12	12	8	257
446	Population Surveillance	1	0	1	3	1	2	0	2	6	5	4	3	4	5	2	9	7	7	7	18	18	11	14	17	23	20	19	23	19	4	255
447	Guanine	0	1	3	2	1	3	0	3	1	3	4	2	1	1	2	2	0	5	1	4	6	4	18	25	18	23	17	21	32	52	255
448	Mitogen-Activated Protein Kinases	0	0	0	0	0	1	2	2	6	7	19	16	27	19	8	10	10	9	6	8	23	11	9	14	8	6	12	5	6	10	254
449	Radiography, Interventional	0	1	5	3	2	2	3	1	1	3	3	11	10	2	13	10	16	14	16	9	15	16	11	19	18	7	9	12	14	7	253
450	Operative Time	0	0	0	0	0	0	0	0	0	0	0	0	0	0	0	0	0	0	0	0	0	4	17	20	27	38	29	40	43	34	252
451	Microscopy, Fluorescence	2	1	5	3	1	1	2	4	5	6	12	6	11	13	9	9	8	11	9	8	17	16	16	13	13	22	15	5	5	3	251
452	End Stage Liver Disease	0	0	0	0	0	0	0	0	0	0	0	0	0	0	0	0	0	0	1	4	24	17	17	33	19	35	24	18	23	35	250
453	Homeodomain Proteins	0	0	0	2	0	2	2	0	0	0	3	2	3	5	7	7	4	4	5	6	14	21	18	23	28	22	15	14	23	19	249
454	Dendritic Cells	0	0	0	0	0	0	0	1	1	3	4	3	9	16	14	14	11	9	9	11	16	11	14	14	9	18	12	11	19	18	247
455	Cytoplasm	2	2	4	6	5	2	8	6	7	7	9	8	14	21	12	13	13	8	4	6	12	8	8	10	10	11	9	9	4	8	246
456	Rupture, Spontaneous	9	6	6	4	5	6	4	5	12	5	12	14	2	11	6	9	7	6	10	7	9	9	7	7	16	15	1	15	13	7	245
457	Liposomes	2	0	1	0	4	7	1	4	5	7	8	6	2	4	7	7	5	5	8	10	13	13	16	15	5	16	17	18	21	17	244
458	Kidney	8	4	13	15	8	11	9	8	7	2	12	6	12	20	7	15	13	22	12	7	4	5	1	9	1	1	3	1	2	6	244
459	Diabetes Mellitus, Type 2	1	1	1	0	0	1	4	0	3	0	4	3	2	4	4	9	6	4	7	15	11	8	23	5	15	16	17	25	20	35	244
460	Proliferating Cell Nuclear Antigen	0	2	10	10	8	13	8	5	7	6	10	11	8	16	7	5	15	8	4	6	2	11	10	13	11	8	3	9	7	10	243
461	Fibroblasts	8	8	10	10	5	9	13	10	7	4	5	7	6	14	6	9	8	12	7	8	8	12	11	10	6	6	8	4	10	2	243
462	Histones	0	1	1	1	0	2	1	0	0	0	0	1	4	8	8	2	7	9	8	14	10	7	19	16	17	20	21	20	19	26	242
463	Ribavirin	0	0	0	0	0	1	1	1	1	3	4	0	2	3	5	13	7	8	7	11	18	10	18	16	21	27	19	22	11	11	240
464	Gastrointestinal Hemorrhage	3	1	4	2	7	6	9	7	4	4	5	3	5	5	2	5	5	9	6	4	11	13	10	20	9	21	8	15	14	23	240
465	Sustained Virologic Response	0	0	0	0	0	0	0	0	0	0	0	0	0	0	0	0	0	0	0	0	0	0	0	0	0	23	37	60	62	55	237
466	Genetic Association Studies	0	0	0	0	0	0	0	0	0	0	0	0	0	0	0	0	0	0	0	2	12	21	24	52	27	29	23	21	17	9	237
467	Decision Support Techniques	0	0	0	0	1	1	1	1	1	0	1	2	3	3	3	2	3	3	1	3	14	10	14	28	37	36	22	23	10	14	237
468	HIV Infections	3	1	1	0	1	2	1	1	2	1	6	5	5	6	2	11	5	14	9	9	15	15	19	10	16	8	13	14	22	17	234
469	Forkhead Transcription Factors	0	1	0	0	1	0	0	0	0	0	1	2	6	1	5	2	4	13	9	11	11	18	21	29	30	18	13	10	13	15	234
470	CpG Islands	0	0	0	0	0	0	0	0	5	4	6	8	11	7	8	5	5	12	9	17	19	11	14	23	14	16	10	10	12	8	234
471	Receptors, Cytoplasmic and Nuclear	0	0	1	2	1	1	3	8	4	2	11	12	20	10	14	17	7	7	5	5	9	15	6	8	18	17	4	14	2	10	233
472	Gene Transfer Techniques	0	0	1	3	6	11	8	3	10	10	11	9	8	9	11	5	11	12	4	13	11	8	8	10	8	10	12	7	9	5	233
473	Carrier State	5	6	12	12	7	6	8	11	12	13	10	8	9	11	8	10	13	7	10	7	14	9	6	3	4	3	0	4	1	4	233
474	Protein Isoforms	0	0	0	0	0	0	0	0	2	9	12	6	7	7	16	9	7	11	8	9	18	11	15	17	8	14	11	8	14	13	232
475	Particle Size	0	0	0	2	1	1	2	0	0	2	2	3	1	9	5	3	6	7	5	9	9	21	18	15	16	25	9	20	16	25	232
476	Hepatoblastoma	0	1	5	11	7	9	4	4	6	12	10	8	7	7	10	10	5	9	10	11	4	8	15	7	12	6	10	11	3	9	231
477	Gene Deletion	0	1	4	5	6	7	8	4	8	15	6	7	10	13	4	6	12	9	8	8	8	10	8	11	4	11	16	3	6	12	230
478	Cause of Death	3	5	6	3	4	7	13	4	5	5	6	9	9	10	17	5	10	6	5	10	6	8	7	5	10	10	11	6	20	5	230
479	Adenoma	12	9	12	9	9	7	8	6	14	3	6	9	4	6	7	3	5	6	6	9	7	15	6	10	8	11	7	5	3	8	230
480	Lymphocytes, Tumor-Infiltrating	4	3	0	1	2	1	2	3	2	2	3	0	1	3	4	3	5	4	2	11	5	13	12	12	8	12	15	16	33	46	228
481	Spectrometry, Mass, Matrix-Assisted Laser Desorption-Ionization	0	0	0	0	0	0	0	0	1	2	5	5	6	7	13	19	14	19	16	16	15	10	18	18	8	10	4	4	7	9	226
482	Survivin	0	0	0	0	0	0	0	0	0	2	1	3	7	4	11	12	11	8	11	10	14	16	23	17	12	10	9	19	9	16	225
483	Oncogenes	3	7	4	6	2	2	3	3	2	3	4	2	9	6	6	4	1	3	2	7	9	9	8	7	9	15	14	26	20	29	225
484	Neoadjuvant Therapy	0	0	0	0	0	0	0	0	0	3	3	4	9	2	4	5	6	7	8	11	8	15	14	18	19	20	15	16	21	17	225
485	Loss of Heterozygosity	0	0	0	0	0	0	5	8	25	28	14	22	21	19	10	7	7	18	7	8	8	4	5	3	1	2	1	1	0	1	225
486	Kidney Neoplasms	4	7	4	3	3	3	7	12	8	3	7	4	3	6	9	5	16	12	11	13	9	10	9	10	9	6	5	11	10	6	225
487	Inhibitory Concentration 50	0	0	0	0	0	0	0	0	1	2	2	9	6	7	4	8	9	12	13	14	14	11	24	16	11	17	11	14	13	7	225
488	Biological Transport	9	5	7	8	9	9	9	14	9	11	4	4	10	7	4	5	9	5	7	7	9	7	10	9	4	5	7	9	6	7	225
489	Albumins	5	8	4	9	5	9	9	7	4	14	5	6	10	7	7	7	8	9	8	3	10	4	6	9	7	8	6	14	9	8	225
490	Cytochrome P-450 Enzyme System	8	5	12	7	19	12	6	7	7	8	8	7	7	7	10	7	11	4	6	7	6	4	2	12	12	3	3	7	4	5	223
491	TNF-Related Apoptosis-Inducing Ligand	0	0	0	0	0	0	0	0	0	1	2	6	7	10	19	17	9	9	18	11	15	16	15	10	11	10	11	12	10	3	222
492	Mice, Inbred NOD	0	0	0	0	0	0	0	0	0	1	0	0	1	0	0	2	3	4	3	7	6	11	15	17	29	26	19	27	27	24	222
493	Glycosylation	5	5	4	6	7	1	3	3	3	3	4	3	3	6	5	7	4	7	8	8	11	11	12	12	14	15	8	14	19	11	222
494	Elasticity Imaging Techniques	0	0	0	0	0	0	0	0	0	0	0	0	0	0	0	0	0	7	5	1	7	12	15	16	21	21	29	32	31	25	222
495	Observer Variation	0	0	1	0	2	3	1	0	5	6	4	3	3	5	7	7	5	7	2	13	12	9	15	27	19	17	12	11	13	12	221
496	Rabbits	5	1	3	3	6	9	9	7	8	5	3	5	3	9	9	7	7	7	4	5	5	8	8	6	11	13	11	8	14	21	220
497	Inhibitor of Apoptosis Proteins	0	0	0	0	0	0	0	1	0	2	1	3	7	4	11	18	14	8	12	11	16	21	24	19	13	11	9	10	4	1	220
498	Databases, Genetic	0	0	0	0	0	0	0	0	0	0	0	0	1	3	1	1	2	1	0	2	8	2	7	8	15	15	26	27	36	65	220
499	Aflatoxin B1	2	6	8	7	11	9	3	1	5	3	8	9	5	7	5	11	8	10	9	10	9	5	12	15	4	14	7	8	6	3	220
500	Microvessels	0	0	0	0	0	0	0	0	0	0	0	0	0	0	0	0	0	0	9	8	7	17	15	21	19	22	23	31	27	20	219
501	Injections, Intra-Arterial	4	6	7	18	10	2	7	6	7	14	5	7	11	12	9	8	6	7	2	7	13	9	5	7	9	9	2	5	2	3	219
502	Glycolysis	1	1	0	0	2	0	0	0	0	1	0	0	2	1	4	3	2	1	4	2	8	2	12	12	16	21	24	32	30	38	219
503	Genetic Variation	4	3	2	4	4	3	5	1	1	6	6	8	10	5	7	6	13	5	9	4	9	7	13	15	11	12	13	8	9	16	219
504	Gene Expression Regulation, Viral	4	10	5	5	5	4	5	3	3	5	9	10	14	6	15	12	12	7	10	5	7	9	10	14	9	4	6	3	4	4	219
505	Cyclooxygenase 2	0	0	0	0	0	0	0	0	3	3	4	12	10	8	10	14	17	14	8	10	17	10	17	15	14	7	5	6	14	1	219
506	Neutrophils	0	1	3	2	1	2	0	2	3	0	0	0	1	1	1	0	2	2	1	2	12	5	12	22	21	16	25	26	27	28	218
507	Anticarcinogenic Agents	0	1	3	2	1	2	3	2	4	2	7	11	9	4	13	10	11	13	14	19	9	7	12	9	12	7	11	3	6	10	217
508	Viral Core Proteins	2	3	2	4	6	5	0	5	6	5	5	12	7	7	15	12	9	18	6	5	11	10	11	8	12	11	7	4	4	4	216
509	Genome, Viral	5	10	7	7	8	3	4	5	11	5	7	4	9	9	8	6	9	6	3	10	4	10	4	16	10	8	11	5	5	7	216
510	Cost-Benefit Analysis	0	1	1	1	2	3	2	3	3	2	8	6	7	2	5	1	4	6	9	12	7	14	10	9	11	20	18	18	11	20	216
511	Age Distribution	0	0	0	1	3	3	3	5	8	12	9	12	10	12	19	11	8	8	9	3	11	9	7	7	10	16	5	3	8	4	216
512	RNA	6	5	8	3	4	1	2	2	3	5	8	12	6	13	12	8	5	9	0	2	3	3	4	4	5	9	18	28	20	7	215
513	Quinolines	1	0	0	2	1	1	1	0	5	0	0	1	2	2	1	3	2	1	4	2	3	3	11	5	10	9	10	21	47	67	215
514	Hyperplasia	18	16	20	20	15	22	14	11	14	5	5	3	2	8	4	4	2	2	2	0	6	2	3	5	0	4	1	6	0	1	215
515	Interferon alpha-2	0	3	2	4	6	4	3	6	8	5	5	8	5	10	14	15	16	14	7	14	17	8	9	6	9	5	5	1	0	5	214
516	Graft Survival	1	0	1	0	1	0	3	5	1	3	6	8	4	5	7	4	10	14	12	8	4	13	13	11	13	16	9	18	14	10	214
517	Enzyme Induction	4	5	6	5	12	8	9	8	9	7	7	14	16	10	18	5	15	12	1	9	8	2	5	4	3	5	3	0	0	4	214
518	Exons	10	8	8	7	12	10	4	7	12	6	16	9	10	11	10	10	6	2	6	2	9	2	7	4	3	4	6	1	5	6	213
519	Longitudinal Studies	0	2	2	2	1	2	3	2	5	2	2	1	1	2	5	4	6	12	7	6	13	11	14	7	18	18	16	19	16	13	212
520	Liver Diseases, Alcoholic	0	3	7	3	5	4	3	7	1	8	4	6	4	5	2	4	3	2	7	8	7	5	10	15	13	19	9	19	13	16	212
521	Random Allocation	0	1	1	1	0	1	1	1	0	1	1	0	0	9	4	3	4	4	3	9	10	18	9	15	24	20	35	11	18	7	211
522	Ki-67 Antigen	0	0	0	1	7	6	5	7	8	6	9	9	5	8	8	5	9	7	4	10	8	6	8	7	16	20	10	5	9	8	211
523	Hepatic Stellate Cells	0	0	0	0	0	0	0	0	0	0	0	0	0	0	0	0	0	0	6	5	11	11	15	21	24	23	11	22	25	37	211
524	Administration, Oral	2	0	1	1	2	1	5	5	3	5	6	5	8	6	6	6	11	7	10	8	10	8	14	14	5	18	3	17	11	13	211
525	Rats, Inbred F344	7	7	9	7	5	3	3	7	10	4	10	6	11	9	7	6	10	10	8	8	8	8	6	14	11	5	2	4	1	4	210
526	Antibodies, Monoclonal, Humanized	0	0	0	0	0	0	0	0	0	0	0	1	0	0	2	2	2	9	10	3	12	16	16	15	4	11	10	14	26	57	210
527	Proteome	0	0	0	0	0	0	0	0	0	0	7	7	5	9	5	15	6	13	11	11	9	13	12	11	12	17	17	8	4	17	209
528	T-Lymphocytes, Regulatory	0	0	0	0	0	1	0	0	0	0	0	1	1	0	0	2	5	6	7	16	19	21	17	20	18	21	18	8	13	14	208
529	Protein Processing, Post-Translational	1	5	5	5	5	6	4	3	7	2	2	1	5	2	2	3	7	3	3	6	9	5	22	15	19	23	8	7	14	9	208
530	Mass Spectrometry	1	2	2	2	5	0	0	0	1	1	4	3	3	7	13	14	3	6	8	6	12	12	18	16	12	8	13	13	10	13	208
531	DNA Fragmentation	0	0	0	0	0	4	6	10	7	8	11	15	6	9	9	19	21	9	9	7	4	11	8	15	7	7	0	0	3	3	208
532	Radionuclide Imaging	13	12	4	13	8	6	7	2	4	2	12	9	10	8	8	6	5	5	11	8	9	9	5	10	8	3	2	3	5	0	207
533	Cancer Vaccines	0	0	0	0	0	2	1	2	1	0	3	3	6	11	9	5	7	3	10	12	16	8	17	13	17	14	14	11	7	15	207
534	Calcium	1	3	4	4	2	3	1	4	4	6	13	13	8	8	8	9	15	7	8	6	14	8	6	7	7	5	6	12	7	8	207
535	Europe	2	2	3	1	6	0	0	2	8	3	3	5	4	7	1	5	1	8	5	7	9	9	14	8	20	19	15	14	10	15	206
536	Egypt	0	2	1	0	0	1	2	1	2	1	1	0	3	2	6	4	5	10	9	7	7	7	10	17	19	16	16	25	18	14	206
537	Sirolimus	2	0	0	0	0	0	0	1	0	0	0	2	0	4	5	2	12	14	17	13	11	21	21	16	11	20	8	4	12	9	205
538	Organometallic Compounds	3	1	8	8	11	8	7	2	7	2	2	1	0	8	5	4	4	8	9	8	14	4	13	5	11	15	7	11	8	11	205
539	In Situ Hybridization	0	4	6	8	6	10	16	13	13	10	16	12	15	6	9	6	6	3	5	2	10	2	1	4	7	5	0	6	4	0	205
540	T-Lymphocytes, Cytotoxic	4	0	1	0	1	4	2	4	2	1	5	3	5	13	9	11	10	6	6	7	11	11	19	8	11	14	12	6	5	13	204
541	Nomograms	0	0	0	0	0	0	0	0	0	0	0	0	0	0	0	0	0	1	0	1	0	2	0	2	8	17	17	27	45	84	204
542	Surveys and Questionnaires	1	1	0	0	1	1	1	1	0	4	3	3	2	1	4	3	9	6	5	6	14	11	21	20	15	9	9	17	16	19	203
543	DNA Repair	1	0	3	1	2	4	1	5	4	3	7	5	5	6	10	7	5	5	4	9	12	15	12	13	7	10	11	19	8	9	203
544	Cluster Analysis	2	2	0	1	0	1	0	0	1	0	0	1	2	8	9	9	5	10	11	13	10	18	21	15	20	19	12	3	5	5	203
545	Immunoprecipitation	0	0	0	0	0	0	0	0	0	0	0	0	0	3	10	14	10	11	15	8	13	8	14	24	18	21	13	8	9	3	202
546	ATP Binding Cassette Transporter, Subfamily B, Member 1	4	3	1	4	6	5	6	4	4	3	9	5	5	7	7	15	14	5	7	14	18	10	15	7	4	5	6	4	1	4	202
547	Sequence Deletion	0	2	6	12	19	9	14	10	3	5	9	8	9	5	6	5	3	6	9	8	8	8	5	4	7	6	8	3	0	4	201
548	Lipids	1	2	0	3	6	1	2	3	1	2	4	0	2	8	6	8	1	7	9	10	12	7	7	11	11	14	14	13	16	20	201
549	Smoking	7	3	4	6	6	5	3	5	4	6	2	5	5	5	6	4	5	7	8	10	11	13	8	5	12	16	11	9	7	2	200
550	Mutagenesis, Site-Directed	7	3	8	7	13	9	11	12	5	5	16	9	17	9	16	7	7	7	3	2	7	5	3	3	1	1	2	4	0	1	200
551	Receptors, Cell Surface	11	8	9	13	7	4	8	7	7	5	8	5	6	2	5	7	12	4	3	1	5	7	7	10	8	10	5	5	4	6	199
552	Tissue Donors	1	0	1	1	0	0	1	0	4	3	5	1	9	4	10	11	4	11	10	15	12	10	11	6	12	18	11	8	11	6	196
553	Remission Induction	9	6	7	6	8	7	6	4	5	5	4	5	3	4	8	4	5	6	4	7	2	4	13	12	15	15	6	4	4	8	196
554	Phytotherapy	0	0	0	0	0	0	1	1	0	1	1	4	5	2	4	5	7	11	8	15	17	23	15	20	13	16	12	7	3	5	196
555	Brachytherapy	1	1	3	1	0	3	1	0	2	2	4	2	1	5	4	2	7	8	5	5	5	7	12	15	10	8	11	16	24	31	196
556	p38 Mitogen-Activated Protein Kinases	0	0	0	0	0	0	0	1	1	0	2	4	10	5	5	11	8	11	12	4	11	7	15	14	13	14	7	15	8	17	195
557	Mitomycin	5	7	9	12	10	6	4	1	9	5	6	4	11	7	1	4	11	10	6	5	9	14	10	13	5	3	0	4	2	1	194
558	Microscopy, Confocal	0	0	0	0	1	3	3	3	4	4	4	6	7	7	11	9	6	9	12	11	12	9	13	12	17	11	8	3	6	3	194
559	Heat-Shock Proteins	2	2	3	1	1	0	2	1	1	1	5	3	4	8	10	7	6	5	7	10	14	16	14	15	12	6	15	11	5	7	194
560	Electrophoresis, Gel, Two-Dimensional	2	1	2	3	5	3	3	1	2	4	8	8	7	10	15	21	9	17	11	13	13	9	6	5	3	6	0	3	3	0	193
561	Probability	2	0	0	2	1	1	1	0	2	8	8	10	14	19	33	12	7	16	12	4	3	2	2	2	8	6	4	4	3	6	192
562	Ubiquitin-Protein Ligases	0	1	0	0	0	2	0	1	1	1	3	0	3	4	2	2	5	3	1	5	7	7	7	12	21	21	23	17	19	23	191
563	Chromosome Aberrations	8	5	7	6	2	9	5	1	7	12	13	12	8	13	12	2	9	4	9	10	3	5	9	9	2	2	1	3	2	1	191
564	Cell Culture Techniques	0	0	0	0	0	1	2	4	1	4	2	5	2	8	9	15	10	11	11	10	7	7	5	10	9	4	9	16	9	20	191
565	Sulfonamides	1	0	0	0	1	0	0	0	0	1	2	4	7	2	4	8	5	4	8	10	14	12	16	10	10	22	11	10	14	14	190
566	Coculture Techniques	0	0	0	0	0	1	3	0	1	0	1	0	5	2	1	6	6	6	6	10	10	10	21	15	18	20	12	11	8	17	190
567	Angiography, Digital Subtraction	1	4	3	8	3	4	5	6	8	7	1	6	2	6	5	8	9	8	5	5	9	8	9	12	12	13	2	7	9	5	190
568	Pregnancy	7	4	12	4	7	8	4	4	8	7	5	5	1	11	7	4	2	5	5	6	9	9	4	9	6	9	5	3	7	12	189
569	Point Mutation	0	0	12	9	17	16	7	11	12	7	3	5	11	8	8	5	3	11	6	5	2	4	7	7	2	2	1	3	4	1	189
570	Multimodal Imaging	0	0	0	0	0	0	0	0	0	0	0	0	0	0	0	0	0	0	0	0	8	17	20	28	40	20	13	20	14	9	189
571	Phospholipids	2	1	0	3	1	5	3	5	1	2	6	2	4	11	3	8	11	10	4	18	16	13	11	10	7	7	6	3	7	7	187
572	Peptide Fragments	6	2	7	5	6	4	5	6	7	7	9	5	10	11	8	8	9	5	6	6	5	4	8	6	9	5	4	4	8	2	187
573	Ligands	2	1	0	1	2	2	3	0	6	6	10	8	7	14	11	5	5	8	11	9	12	6	7	5	3	12	9	8	5	9	187
574	JNK Mitogen-Activated Protein Kinases	0	0	0	0	0	0	0	1	2	2	5	6	7	7	8	6	8	3	14	12	9	8	11	9	12	12	14	10	6	15	187
575	Infant, Newborn	6	4	6	4	2	4	5	6	4	5	6	6	6	6	8	10	4	7	3	6	4	6	7	8	6	8	10	9	8	12	186
576	Electrophoresis, Polyacrylamide Gel	13	17	10	13	7	13	7	7	9	8	12	8	6	9	5	14	3	5	2	3	5	1	1	5	0	1	0	0	2	0	186
577	Tissue and Organ Procurement	0	0	0	1	0	0	0	0	2	2	0	2	1	8	8	9	10	8	7	12	9	10	18	16	9	12	12	7	9	12	184
578	Proteasome Endopeptidase Complex	0	0	0	0	2	1	1	1	1	2	6	2	6	4	6	7	9	7	7	8	18	13	6	11	13	15	7	10	16	5	184
579	Organoplatinum Compounds	0	0	1	0	0	0	0	0	0	1	1	2	3	2	2	4	3	5	5	11	10	19	16	17	14	22	20	13	9	4	184
580	Organ Size	4	2	1	4	4	2	5	1	6	5	3	2	1	7	2	0	3	6	10	8	11	18	8	12	9	10	7	10	15	8	184
581	In Situ Nick-End Labeling	0	0	0	0	0	0	0	2	12	5	9	9	13	14	4	12	11	12	16	14	7	6	11	4	8	6	3	2	2	2	184
582	Hepatitis B Antibodies	10	7	7	2	4	7	6	5	8	7	6	12	7	6	5	1	8	8	5	2	4	6	5	11	3	8	4	7	6	7	184
583	Protein Transport	0	0	0	0	0	0	0	0	0	2	10	6	6	4	4	10	5	6	10	7	11	7	16	19	16	7	12	5	10	10	183
584	Organ Specificity	3	2	2	7	10	15	6	10	3	0	2	11	11	11	9	1	7	0	3	5	4	9	7	11	7	4	4	9	9	1	183
585	AC133 Antigen	0	0	0	0	0	0	0	0	0	0	0	0	0	0	0	2	4	7	4	16	19	14	17	14	15	15	10	17	18	11	183
586	Stem Cells	0	2	2	2	0	0	1	2	3	0	0	3	6	4	6	9	6	7	9	15	14	11	8	13	10	5	8	10	9	17	182
587	Snail Family Transcription Factors	0	0	0	0	0	0	0	0	0	0	0	1	1	1	2	0	1	2	3	3	10	11	16	23	13	19	21	20	17	18	182
588	Magnetite Nanoparticles	1	0	0	2	5	4	1	2	3	5	6	8	6	11	7	6	5	11	13	7	3	8	4	8	4	9	13	8	11	11	182
589	Cytoskeletal Proteins	2	0	0	1	0	2	0	4	9	9	14	13	13	21	17	4	4	4	4	2	5	1	5	5	10	6	14	3	2	8	182
590	Actins	1	3	6	3	0	4	5	6	14	5	10	3	4	3	5	4	9	9	9	8	6	3	11	4	7	12	10	5	7	6	182
591	Protein-Tyrosine Kinases	3	1	5	3	3	5	4	8	4	6	12	7	10	12	15	8	2	4	7	4	6	5	1	10	6	4	8	2	7	9	181
592	Indocyanine Green	1	0	2	0	5	3	3	1	3	1	2	3	0	4	4	4	2	0	3	3	5	5	14	15	14	12	13	14	12	33	181
593	Sex Distribution	0	0	0	3	1	2	0	5	7	9	6	7	9	9	20	10	6	6	4	1	9	8	5	7	10	13	5	4	8	6	180
594	Cytochrome P-450 CYP1A1	0	1	4	0	3	10	2	6	8	9	9	7	8	16	12	14	8	12	8	7	5	5	7	1	6	3	1	0	2	6	180
595	Ultrasonography, Doppler, Color	0	0	0	1	7	8	13	15	14	14	10	11	6	11	7	10	6	6	6	5	5	0	7	1	4	4	4	0	3	1	179
596	Spleen	1	3	2	3	7	7	4	5	9	2	4	4	6	6	6	5	4	4	7	10	5	7	6	11	6	8	9	7	14	7	179
597	Multidetector Computed Tomography	0	0	0	0	0	0	0	0	0	0	0	0	0	0	0	0	0	0	0	0	9	13	26	31	20	28	18	10	10	14	179
598	Liver Circulation	3	4	3	7	10	5	7	5	4	7	3	12	4	12	4	5	12	6	4	6	9	4	3	10	4	13	3	4	4	2	179
599	Endoplasmic Reticulum Stress	0	0	0	0	0	0	0	0	0	0	0	0	0	0	0	0	0	0	0	0	6	13	17	17	17	17	23	28	21	20	179
600	Wnt Proteins	0	0	0	0	0	0	0	0	2	2	0	1	6	3	7	3	9	14	14	14	17	14	8	10	12	12	7	5	6	12	178
601	Biopsy, Fine-Needle	0	0	0	0	0	0	0	0	0	0	0	0	2	14	12	10	19	16	9	12	16	11	14	13	5	5	4	7	6	3	178
602	Tandem Mass Spectrometry	0	0	0	0	0	0	0	0	0	0	0	0	0	0	0	0	8	5	6	10	15	10	18	20	17	12	12	15	15	14	177
603	Surgery, Computer-Assisted	0	0	0	0	0	0	0	0	0	0	1	1	7	2	2	6	4	5	7	10	11	7	9	12	18	10	13	16	17	19	177
604	RNA, Circular	0	0	0	0	0	0	0	0	0	0	0	0	0	0	0	0	0	0	0	0	0	0	0	0	0	2	11	27	55	82	177
605	Protein Interaction Maps	0	0	0	0	0	0	0	0	0	0	0	0	0	0	0	0	0	0	0	0	1	2	10	11	10	15	13	30	32	53	177
606	Hepatitis B Vaccines	1	1	3	0	0	1	6	1	4	6	6	3	6	7	6	2	6	8	11	10	15	4	16	7	11	15	6	4	3	8	177
607	Endoplasmic Reticulum	5	1	7	3	3	4	3	4	1	1	6	5	5	4	7	14	10	9	7	12	13	8	2	5	7	5	5	8	9	4	177
608	Programmed Cell Death 1 Receptor	0	0	0	0	0	0	0	0	0	0	0	0	0	0	0	0	1	1	2	1	4	4	3	5	4	8	20	24	38	61	176
609	Nerve Tissue Proteins	0	2	2	3	1	2	5	1	0	0	1	1	4	2	5	1	1	5	3	5	9	9	6	8	18	17	14	13	14	24	176
610	Insulin-Like Growth Factor II	8	3	4	7	10	7	8	11	3	3	5	2	10	7	5	7	4	10	2	6	9	11	4	12	5	2	0	5	2	4	176
611	Radiographic Image Enhancement	0	3	0	3	8	3	5	5	3	8	4	6	1	6	8	4	13	9	3	6	3	9	12	13	8	12	4	8	7	1	175
612	Protein Structure, Tertiary	0	0	0	0	0	1	0	2	3	6	11	7	14	22	10	10	14	8	6	6	7	13	10	10	8	2	1	2	1	1	175
613	Green Fluorescent Proteins	0	0	0	0	0	0	0	0	5	6	6	7	13	12	8	10	9	9	9	10	12	12	10	6	10	10	4	3	0	4	175
614	Epithelial Cell Adhesion Molecule	0	0	0	0	0	0	0	0	1	0	0	0	0	1	0	1	1	1	4	7	13	10	16	22	15	20	15	17	17	14	175
615	Diet	4	5	4	5	2	4	4	2	6	3	10	4	4	6	1	3	5	2	7	12	5	9	9	7	5	18	4	9	7	9	175
616	Blood Transfusion	4	4	7	5	2	3	1	4	4	5	2	0	4	3	3	3	8	1	6	3	9	8	4	7	12	11	9	18	9	16	175
617	Host-Pathogen Interactions	0	0	0	0	0	0	0	0	0	0	0	0	0	0	0	0	0	1	0	3	9	5	22	26	27	38	16	13	7	7	174
618	Tretinoin	1	3	2	4	2	14	5	6	5	7	9	9	6	10	7	6	5	4	8	9	5	4	9	8	3	6	1	5	3	7	173
619	Portography	5	7	4	7	11	4	13	9	8	14	4	8	10	12	8	4	4	2	6	5	3	3	3	4	4	5	1	2	2	1	173
620	Lymphocyte Activation	2	3	1	3	0	1	2	1	1	3	3	3	3	4	8	9	9	3	5	9	8	8	11	6	9	9	12	8	13	16	173
621	Tomography, Spiral Computed	0	0	0	0	0	0	0	0	0	0	0	8	18	25	23	16	16	11	8	12	6	1	3	10	3	2	3	2	4	1	172
622	Protein Biosynthesis	7	7	4	11	11	8	9	10	3	8	5	4	6	7	12	5	3	5	5	3	8	6	1	4	4	4	3	2	6	1	172
623	gamma-Glutamyltransferase	5	2	8	3	4	5	5	4	2	5	3	4	3	5	1	4	2	3	3	6	12	7	5	13	8	15	10	5	11	8	171
624	Hypoxia	3	1	2	2	2	1	0	1	3	1	5	3	2	7	5	2	4	6	5	4	10	7	10	9	10	11	11	18	13	13	171
625	Drug Resistance, Multiple	0	0	0	0	4	4	2	3	3	3	7	3	6	3	5	7	7	8	3	8	8	15	11	11	15	10	10	4	9	2	171
626	Hyperthermia, Induced	5	3	1	2	1	1	4	4	5	11	8	9	11	5	3	2	3	3	2	2	2	7	9	9	8	12	8	9	7	14	170
627	Calcium-Binding Proteins	0	3	0	0	0	1	1	4	2	2	4	5	3	6	4	4	6	7	5	5	6	12	16	6	13	18	9	14	3	11	170
628	fas Receptor	0	0	0	0	3	6	3	9	9	10	14	7	10	8	13	13	9	4	7	2	7	3	6	3	9	4	6	1	3	0	169
629	Models, Statistical	0	3	0	0	0	1	0	2	1	0	0	2	1	6	10	9	4	4	9	3	5	13	16	11	7	13	12	9	13	15	169
630	Insulin Resistance	2	0	0	0	0	1	1	0	0	3	2	3	1	3	1	4	1	8	9	13	14	9	16	12	17	9	6	11	9	14	169
631	Viral Nonstructural Proteins	1	4	2	1	1	2	2	2	2	2	6	10	7	10	9	9	10	9	5	2	7	4	6	11	8	11	8	9	7	1	168
632	SEER Program	0	0	0	1	0	0	1	0	1	0	1	0	4	1	1	1	3	5	6	7	3	5	12	9	5	13	16	29	16	28	168
633	Lipid Peroxidation	0	1	3	1	3	1	1	5	5	1	9	8	2	8	5	11	9	11	3	4	12	9	8	3	8	7	9	6	6	9	168
634	France	4	2	3	1	2	2	3	2	4	6	2	2	2	1	1	4	4	6	6	10	7	5	1	8	16	14	21	14	10	5	168
635	Cytotoxicity, Immunologic	7	1	0	2	0	2	5	3	2	0	4	1	4	2	4	7	4	5	7	9	6	6	15	9	8	14	11	7	13	10	168
636	Polymorphism, Restriction Fragment Length	7	8	8	5	5	7	4	0	1	5	1	6	6	3	10	1	4	6	5	9	9	9	14	12	11	7	1	3	0	0	167
637	Hydrogen-Ion Concentration	3	0	1	3	4	1	3	3	6	2	4	5	4	4	6	2	6	2	6	6	8	8	8	5	7	9	10	9	18	14	167
638	Human Umbilical Vein Endothelial Cells	0	0	0	0	0	0	0	0	0	0	0	0	0	0	0	0	0	0	0	0	1	12	20	22	15	21	12	15	24	25	167
639	Fatty Acids	4	3	2	3	5	4	6	7	3	4	5	1	4	5	6	6	6	3	2	7	3	6	5	7	6	17	7	7	13	10	167
640	Triglycerides	4	5	1	3	1	8	5	8	3	3	6	4	3	4	7	6	4	7	7	4	8	3	5	11	0	12	10	6	11	7	166
641	Endothelial Cells	0	0	0	0	0	0	0	0	0	0	0	0	0	5	7	10	5	12	7	14	13	10	10	14	10	9	6	5	13	16	166
642	Cricetinae	3	11	8	14	4	8	9	13	8	5	5	5	7	7	8	7	7	8	3	5	6	4	3	1	2	1	0	0	0	4	166
643	Receptors, Aryl Hydrocarbon	2	2	0	3	8	6	2	7	6	7	6	4	3	16	8	9	8	11	5	6	13	5	3	2	8	2	4	2	4	3	165
644	Mitogen-Activated Protein Kinase 1	0	0	0	0	0	0	1	3	4	1	5	3	6	8	3	11	14	5	11	10	8	13	11	7	7	3	7	9	8	7	165
645	Lamivudine	1	0	0	0	0	0	0	3	4	3	7	4	8	10	9	7	11	9	10	6	8	8	9	21	7	9	3	2	4	2	165
646	Epidermal Growth Factor	9	3	7	7	6	6	3	5	7	5	5	4	4	5	5	2	6	4	4	5	7	11	4	16	11	1	2	3	3	5	165
647	Vimentin	2	1	1	4	1	2	2	1	0	4	0	1	1	2	3	1	3	2	1	3	5	11	12	17	12	13	20	18	13	8	164
648	Catheterization	6	7	3	8	2	2	4	4	3	3	9	7	6	7	7	3	8	7	6	7	11	5	9	6	6	3	5	2	5	3	164
649	Body Weight	6	5	2	4	4	3	5	3	9	3	6	3	3	8	6	5	3	7	10	6	8	8	7	3	5	10	6	4	5	7	164
650	Antibodies	4	5	6	9	4	5	6	2	5	5	10	4	7	6	2	4	4	4	6	5	6	5	8	6	8	5	7	5	4	7	164
651	Hepatitis B Core Antigens	5	4	7	6	4	3	0	4	3	5	4	4	10	2	3	5	8	13	6	4	4	6	5	3	5	11	5	8	9	7	163
652	Alcoholism	3	1	7	4	6	9	4	3	5	4	1	1	6	8	5	2	4	7	7	12	6	7	6	5	14	8	4	4	7	3	163
653	Adenosine Triphosphate	4	5	0	1	3	3	2	3	6	2	7	5	9	3	2	5	1	8	7	6	11	6	10	11	12	4	6	3	8	10	163
654	Triterpenes	0	0	0	0	0	0	0	1	1	0	1	3	3	1	3	7	3	8	7	6	6	4	7	16	18	13	13	9	14	18	162
655	Radiotherapy, Conformal	0	0	0	0	0	0	0	0	2	1	1	2	5	6	11	6	11	9	5	12	10	10	12	12	6	11	8	13	6	3	162
656	Neoplasms, Experimental	3	1	1	0	1	2	3	1	4	2	4	7	3	7	2	5	2	7	4	8	7	5	7	11	8	10	15	9	16	7	162
657	Magnetic Resonance Spectroscopy	2	6	3	0	2	3	2	1	3	1	7	4	4	2	3	7	3	7	6	10	11	9	5	10	5	9	6	10	8	13	162
658	Chlorocebus aethiops	0	0	2	8	11	7	1	2	0	3	5	1	5	10	8	19	17	6	11	7	9	3	2	10	3	2	5	1	3	1	162
659	Alternative Splicing	0	1	0	5	5	2	6	1	3	3	8	7	6	8	11	4	5	3	3	4	3	5	6	7	8	9	7	5	10	17	162
660	Oligopeptides	0	1	3	2	4	3	0	2	1	1	5	4	5	3	8	7	3	5	5	6	8	11	10	15	9	14	10	7	3	6	161
661	Graft Rejection	1	0	1	0	2	2	1	3	1	1	3	3	5	7	7	1	4	12	9	6	9	10	6	8	9	9	8	15	7	11	161
662	Forecasting	1	2	3	1	3	4	4	1	4	7	3	10	4	4	7	6	3	2	0	7	3	3	6	14	17	14	3	7	7	11	161
663	Fluorescent Dyes	1	1	2	0	3	2	5	1	2	2	2	1	10	5	7	5	9	7	8	1	6	4	9	5	8	11	10	10	15	9	161
664	Aflatoxins	8	12	7	4	3	8	5	5	4	3	9	6	2	8	9	2	2	6	7	9	1	5	8	3	4	3	5	3	3	7	161
665	Superoxide Dismutase	1	4	5	3	2	2	3	2	5	3	4	7	3	2	6	6	10	8	11	5	7	6	10	8	7	6	7	5	5	7	160
666	Ferric Compounds	1	1	0	0	1	1	0	1	1	3	2	4	1	2	2	3	2	15	14	13	15	9	8	16	6	13	9	8	6	3	160
667	Diabetes Mellitus	0	0	1	2	1	0	2	0	0	2	1	1	10	4	3	4	4	7	6	8	3	6	13	7	8	12	9	12	19	15	160
668	Interleukins	0	0	1	0	0	1	0	0	0	0	1	1	1	2	0	4	1	3	3	6	13	18	9	25	13	17	8	13	14	5	159
669	B7-H1 Antigen	0	0	0	0	0	0	0	0	0	0	0	0	0	1	1	0	0	1	3	2	7	3	2	2	6	8	21	20	29	53	159
670	Virus Integration	3	8	7	11	7	4	4	9	2	2	6	4	8	5	9	4	3	2	0	1	1	12	7	4	11	5	4	3	6	6	158
671	Salvage Therapy	0	0	0	0	0	0	2	0	1	2	0	4	2	3	3	1	4	10	7	5	5	17	8	15	13	17	6	15	5	13	158
672	Mitochondria, Liver	2	1	3	0	1	3	3	2	3	3	4	4	4	2	5	12	4	11	6	4	11	5	11	12	6	9	7	3	6	11	158
673	Interleukin-1	11	10	11	18	10	10	10	7	9	10	5	4	8	9	5	7	0	0	0	0	1	0	1	1	0	1	2	3	3	2	158
674	Injections, Intravenous	3	1	3	1	7	5	3	6	12	7	7	5	5	6	5	11	7	11	3	5	4	9	8	6	4	6	1	1	3	3	158
675	Equipment Design	1	0	1	1	3	1	1	2	4	4	2	4	8	6	3	7	8	7	4	7	8	18	7	15	9	7	4	5	10	1	158
676	High-Throughput Nucleotide Sequencing	0	0	0	0	0	0	0	0	0	0	0	0	0	0	0	0	0	0	0	0	1	3	13	14	14	16	26	25	21	24	157
677	Carcinoma	8	6	7	2	4	2	6	3	10	8	3	7	6	6	5	8	5	8	4	4	6	3	3	10	5	4	5	3	3	3	157
678	Protein Kinase C	3	6	5	4	8	10	2	9	4	10	12	5	6	8	11	2	6	6	9	4	4	2	5	4	2	4	1	2	1	1	156
679	In Situ Hybridization, Fluorescence	0	0	0	0	3	6	2	6	6	8	10	5	6	15	8	9	6	8	5	3	2	2	7	4	8	5	3	9	3	7	156
680	Drug Combinations	2	1	5	6	4	3	2	4	2	4	11	4	9	7	8	9	5	6	3	4	6	5	3	7	5	5	4	9	6	7	156
681	Dexamethasone	9	5	8	9	10	12	8	9	5	3	4	1	7	4	4	4	8	7	2	3	3	2	8	2	2	1	2	6	0	8	156
682	Mitogen-Activated Protein Kinase 3	0	0	0	0	0	1	1	1	3	3	5	2	6	7	4	11	13	5	12	11	7	12	10	6	8	4	8	7	4	4	155
683	Haplotypes	0	1	0	0	2	1	0	1	0	1	0	0	5	7	5	5	3	3	6	6	9	10	13	16	10	17	12	9	5	8	155
684	HSP70 Heat-Shock Proteins	0	0	0	0	2	0	2	2	1	0	8	3	3	11	12	5	3	7	6	4	12	9	14	12	11	8	5	4	7	4	155
685	Copper	2	2	4	4	3	3	7	4	2	8	4	6	10	8	6	5	6	3	7	3	2	2	3	3	7	7	9	7	6	12	155
686	Hypoglycemic Agents	0	0	0	0	0	1	2	0	2	1	5	3	9	0	6	3	4	6	8	7	8	6	18	8	6	12	12	6	13	8	154
687	Exosomes	0	0	0	0	0	0	0	0	0	0	0	0	0	0	0	0	0	0	0	1	1	4	6	6	11	4	8	33	44	36	154
688	Chromosome Mapping	8	4	5	6	13	7	6	7	15	13	14	10	7	8	6	3	1	4	3	2	0	3	1	1	1	2	2	1	1	0	154
689	Progression-Free Survival	0	0	0	0	0	0	0	0	0	0	0	0	0	0	0	0	0	0	0	0	0	0	0	0	0	0	1	34	56	62	153
690	Polymers	0	0	1	1	1	0	3	1	1	1	5	1	2	1	0	3	5	7	1	8	9	5	8	14	13	14	13	10	11	14	153
691	Histocompatibility Antigens Class I	1	2	1	1	2	4	6	0	4	4	4	3	8	4	9	4	4	5	7	7	9	6	12	6	5	8	4	9	6	7	152
692	Deoxycytidine	0	1	0	0	0	0	0	1	0	2	4	3	4	5	3	9	10	10	6	7	9	13	11	15	8	6	3	8	9	5	152
693	Sequence Homology, Amino Acid	0	1	6	8	14	10	6	8	6	7	20	10	12	10	5	10	6	0	1	1	1	1	0	2	1	0	1	3	0	1	151
694	Radiotherapy Planning, Computer-Assisted	0	0	0	0	0	0	0	0	1	0	0	1	2	1	1	5	2	7	4	11	12	11	13	12	9	12	12	11	12	12	151
695	Monocytes	5	1	4	2	2	5	3	0	3	2	1	1	3	6	2	8	9	3	4	6	5	2	5	5	6	11	8	8	16	15	151
696	Culture Media, Conditioned	0	1	5	4	6	6	6	5	5	3	3	2	6	5	3	4	3	6	7	4	10	5	8	4	5	10	5	10	6	4	151
697	Epithelial Cells	0	1	0	3	1	3	2	7	6	2	6	9	6	6	4	6	10	8	9	11	10	3	3	2	7	6	7	7	3	2	150
698	Caspase 9	0	0	0	0	0	0	0	0	1	0	5	7	4	2	6	3	7	5	5	9	10	13	13	14	14	11	8	5	2	6	150
699	Histone Deacetylase Inhibitors	0	0	0	0	0	0	0	0	0	2	1	1	4	5	10	5	8	6	2	4	7	12	18	8	10	9	11	13	8	5	149
700	Evidence-Based Medicine	0	0	0	0	0	0	0	0	0	0	0	3	2	4	2	4	2	8	6	12	30	8	11	15	5	14	9	3	4	7	149
701	Endothelium, Vascular	4	2	4	5	4	6	3	6	4	7	12	7	11	13	10	6	5	6	10	4	5	4	2	1	1	2	1	2	0	2	149
702	Cell Growth Processes	0	0	0	0	0	0	0	0	0	0	0	0	0	0	7	13	14	6	11	10	15	22	15	11	11	2	6	0	5	1	149
703	C-Reactive Protein	3	2	3	3	3	5	4	0	1	1	2	1	3	2	3	7	1	1	2	2	5	6	15	12	13	7	10	10	13	9	149
704	Leukocytes, Mononuclear	2	0	2	1	1	3	1	2	3	2	3	4	6	3	5	6	3	5	2	5	5	6	10	12	7	11	10	6	14	8	148
705	Computer Simulation	0	0	1	0	1	1	0	0	1	5	2	1	2	3	2	2	6	4	6	4	8	7	10	15	15	14	8	16	7	7	148
706	Body Mass Index	0	1	0	1	0	0	0	0	0	1	1	1	1	0	2	3	0	8	3	7	6	9	18	6	20	15	9	9	12	15	148
707	Viral Proteins	3	5	2	1	5	1	3	4	1	2	10	5	12	6	3	7	6	10	6	5	4	7	4	9	4	6	1	6	4	5	147
708	NF-E2-Related Factor 2	0	0	0	0	0	0	0	0	0	0	0	1	0	3	4	6	2	2	3	2	8	2	8	14	9	16	10	11	17	29	147
709	Keratins	5	7	3	7	9	9	3	6	7	7	5	9	7	9	14	13	2	3	2	3	3	3	4	2	1	1	0	1	2	0	147
710	Cyclins	0	1	3	1	5	5	8	11	8	8	14	13	12	13	2	1	9	6	3	1	3	0	2	4	5	1	2	5	0	1	147
711	Carcinoma, Renal Cell	1	3	1	2	1	2	5	8	4	2	1	4	1	4	7	4	11	6	4	7	6	7	11	8	5	5	4	8	10	5	147
712	Quinazolines	0	1	0	0	0	0	1	0	3	1	0	1	1	3	6	8	8	6	8	3	7	13	12	10	8	8	11	6	9	12	146
713	Methylation	3	4	5	1	5	4	0	0	3	3	1	3	4	4	2	1	2	4	2	4	1	4	6	8	10	6	10	14	8	24	146
714	Glycogen Synthase Kinase 3 beta	0	0	0	0	0	0	0	0	0	0	0	1	3	3	3	1	3	0	6	2	3	4	11	11	13	22	14	15	16	15	146
715	G1 Phase	0	0	1	0	1	2	0	4	6	5	6	5	4	10	16	10	7	12	7	4	6	6	7	3	7	3	5	5	3	1	146
716	Enhancer Elements, Genetic	6	10	4	9	6	13	3	5	8	6	11	5	3	8	2	4	8	5	1	2	4	5	7	1	0	1	3	0	3	3	146
717	Ultrasonography, Doppler	0	0	0	0	3	2	3	7	5	9	11	11	12	10	11	3	2	6	3	4	6	6	7	3	2	4	6	4	4	1	145
718	Treatment Failure	0	0	0	0	2	2	0	0	4	2	1	0	6	1	5	3	2	3	6	10	3	6	11	16	13	4	10	11	13	11	145
719	Radiation Injuries	0	0	0	4	0	0	0	0	1	1	2	3	2	5	5	5	7	3	8	5	10	8	12	7	5	10	12	16	8	6	145
720	Cyclin-Dependent Kinase Inhibitor p16	0	0	0	0	0	2	2	4	6	14	6	7	9	7	8	7	3	6	5	9	8	5	6	8	4	7	3	4	3	2	145
721	Cell Transformation, Viral	4	1	1	3	0	1	1	1	2	1	3	4	3	0	4	3	4	4	3	3	8	6	9	16	19	20	3	5	5	8	145
722	Blotting, Southern	13	11	17	8	7	8	13	7	11	8	7	8	7	1	4	4	1	3	1	2	1	0	0	2	1	0	0	0	0	0	145
723	Transcription Factor AP-1	0	0	0	0	2	3	3	8	3	5	8	6	9	3	7	8	12	6	8	7	3	7	6	4	7	9	3	4	1	2	144
724	Radiographic Image Interpretation, Computer-Assisted	0	0	0	0	0	0	0	1	0	0	0	0	1	1	3	4	9	8	10	6	7	9	16	20	12	9	7	7	8	6	144
725	Preoperative Period	0	0	0	0	0	0	0	0	0	0	0	0	0	0	0	0	0	0	0	4	5	6	5	9	18	20	18	12	25	22	144
726	Mice, Inbred C3H	2	2	4	3	2	1	2	5	4	4	9	6	2	7	7	7	6	3	5	5	4	7	1	7	10	8	4	6	7	4	144
727	Insulin-Like Growth Factor I	5	2	3	5	3	2	1	6	1	4	5	5	6	3	6	10	2	4	0	5	4	4	3	15	8	7	7	8	6	4	144
728	Chromatography, Liquid	0	0	0	0	0	0	0	0	0	0	0	1	2	2	3	2	2	6	5	8	14	9	13	15	11	10	10	9	9	13	144
729	Microscopy, Electron	13	6	9	6	7	8	2	7	7	10	9	10	13	6	4	2	3	2	1	1	3	2	4	2	1	2	1	1	0	1	143
730	Endoplasmic Reticulum Chaperone BiP	0	0	0	0	0	0	1	1	0	0	0	1	2	2	5	4	5	1	6	9	12	15	11	12	11	6	15	13	8	2	142
731	Diabetes Complications	2	0	1	2	0	0	3	1	0	3	3	3	4	9	3	2	4	5	6	7	9	15	6	10	5	13	8	9	2	7	142
732	Dextrans	1	0	2	2	7	5	1	3	3	5	8	11	6	11	7	8	5	11	13	7	2	4	3	5	3	4	0	4	1	0	142
733	Thiazoles	1	0	0	0	2	1	1	2	1	3	12	10	6	8	4	7	7	6	7	4	6	11	10	6	5	4	8	2	2	5	141
734	Oncolytic Virotherapy	0	0	0	0	0	0	0	0	0	0	0	0	0	0	0	7	2	14	12	6	10	6	8	8	16	14	6	18	9	5	141
735	Metabolic Syndrome	0	0	0	0	0	0	0	0	0	0	0	0	0	1	3	3	1	3	2	6	7	5	12	14	13	9	15	15	15	17	141
736	Hydrogen Peroxide	1	0	6	4	3	2	5	3	4	7	9	7	5	4	6	8	7	2	5	3	3	5	3	8	4	3	5	7	5	7	141
737	G1 Phase Cell Cycle Checkpoints	0	0	0	0	0	0	0	0	0	0	0	0	0	0	0	0	0	0	0	0	3	19	14	23	15	21	10	10	16	10	141
738	Coinfection	0	0	0	0	0	0	0	0	0	0	0	0	0	0	0	0	0	0	0	0	7	11	16	13	19	12	14	11	21	17	141
739	Antigens, CD34	0	0	1	0	3	3	2	5	1	2	4	2	5	7	5	7	5	6	6	6	9	9	11	8	7	10	5	5	5	2	141
740	Whites	3	3	1	1	1	1	0	3	3	3	1	1	2	4	3	6	1	3	4	6	7	5	9	14	11	12	10	6	9	7	140
741	Metabolomics	0	0	0	0	0	0	0	0	0	0	0	0	0	0	0	0	0	0	3	1	9	8	10	16	13	18	15	15	15	17	140
742	Lymphocyte Count	0	0	0	0	1	0	0	1	1	1	0	0	2	2	1	2	0	2	1	5	5	4	10	15	14	15	18	13	16	11	140
743	Cyclin-Dependent Kinases	0	0	0	0	1	3	3	4	7	10	7	3	11	4	1	3	3	1	4	5	7	4	5	11	8	4	4	12	4	11	140
744	Chloramphenicol O-Acetyltransferase	11	24	18	12	14	14	11	7	9	1	5	5	2	4	3	0	0	0	0	0	0	0	0	0	0	0	0	0	0	0	140
745	Acetylation	1	1	1	0	0	0	0	1	0	0	0	0	4	8	8	3	5	6	2	6	3	7	13	12	6	6	16	12	10	9	140
746	AMP-Activated Protein Kinases	0	0	0	0	0	0	0	1	0	0	2	0	0	0	1	1	0	3	7	1	8	8	12	6	14	16	14	17	18	11	140
747	Retinoblastoma Protein	0	0	1	3	5	3	2	6	5	7	7	4	7	5	8	3	8	5	1	4	7	3	7	14	6	7	2	4	4	1	139
748	Neoplasm, Residual	0	0	0	0	0	0	0	1	7	2	5	1	5	3	2	1	2	5	5	5	3	8	9	18	13	8	12	7	7	10	139
749	Genomics	0	0	0	0	0	0	0	0	0	0	0	0	1	1	1	10	5	4	2	4	9	10	8	7	15	4	12	8	19	19	139
750	Cyclin-Dependent Kinase Inhibitor p27	0	0	0	0	0	1	1	2	4	4	4	1	6	9	12	7	6	11	6	9	10	4	11	4	3	4	7	6	3	4	139
751	Cholestasis	2	4	3	5	2	3	8	3	5	6	5	5	3	2	4	2	1	6	2	7	8	2	5	6	4	13	3	10	6	4	139
752	CD4-Positive T-Lymphocytes	1	0	0	1	0	1	1	2	0	0	2	1	4	9	6	4	8	3	6	9	5	8	12	10	8	9	5	12	8	4	139
753	Arteries	1	3	2	1	3	1	2	6	2	3	1	2	5	3	4	5	2	2	1	4	5	3	4	6	9	16	10	6	12	15	139
754	bcl-X Protein	0	0	0	0	0	2	1	2	2	1	6	4	4	8	9	13	11	5	7	8	7	7	8	5	7	5	4	6	4	2	138
755	Software	1	0	0	1	0	2	0	1	0	0	0	4	1	3	2	3	4	3	2	3	10	7	13	10	11	7	9	13	16	12	138
756	Osteopontin	0	0	0	0	0	0	0	0	0	0	0	1	3	1	4	6	5	8	3	13	16	10	9	12	14	11	5	8	5	4	138
757	Homeostasis	1	0	1	2	2	2	0	0	2	1	2	0	2	3	5	2	9	8	1	5	6	8	8	4	8	12	10	6	13	15	138
758	Early Diagnosis	0	0	0	0	0	0	0	0	0	0	0	0	0	0	5	3	7	8	5	9	10	10	8	11	13	16	9	6	8	10	138
759	Skin Neoplasms	3	1	3	4	1	6	2	2	3	1	10	1	5	10	3	3	8	8	14	3	9	10	2	4	3	1	3	4	5	5	137
760	Lectins	3	8	9	3	7	6	1	5	9	5	5	3	2	2	2	4	4	3	2	2	3	8	6	3	6	7	6	6	5	2	137
761	Immunotherapy, Adoptive	3	0	1	1	2	2	1	3	1	0	0	4	2	2	4	1	2	2	3	4	7	2	6	3	9	15	12	13	16	16	137
762	Collagen	4	6	10	2	3	7	8	3	6	7	14	4	4	4	3	1	4	4	5	2	6	2	4	4	2	4	4	2	5	3	137
763	COS Cells	0	0	0	0	0	2	7	1	6	4	13	10	9	15	8	15	14	2	4	3	6	2	1	6	3	2	3	0	1	0	137
764	Adrenal Gland Neoplasms	4	2	3	4	2	4	3	5	7	1	3	4	4	3	6	2	6	6	7	1	9	4	7	7	3	4	5	8	5	8	137
765	Ubiquitination	0	0	0	0	0	0	0	0	0	0	0	0	0	0	0	0	1	1	1	5	5	8	4	9	7	13	13	22	21	26	136
766	Microsatellite Repeats	0	0	0	0	0	3	5	4	14	18	10	7	13	11	9	4	4	4	1	5	3	2	8	2	3	1	3	0	2	0	136
767	Hepatocyte Nuclear Factor 4	0	1	0	1	4	1	6	4	0	1	8	7	5	6	2	3	3	5	2	4	5	6	9	14	5	5	6	9	8	6	136
768	Acute Disease	1	0	4	11	7	1	1	4	6	6	7	4	2	4	4	5	5	8	10	6	6	5	2	8	5	3	2	4	3	2	136
769	Radiation Dosage	0	0	1	0	2	1	1	0	0	1	0	1	5	3	1	6	3	2	4	0	14	4	13	17	17	8	6	12	5	8	135
770	Pyrimidines	1	0	0	0	1	0	1	0	2	0	1	1	1	1	3	2	10	4	11	1	3	4	17	6	4	6	8	9	14	24	135
771	Neoplasms, Second Primary	0	5	0	5	1	8	5	4	7	7	9	5	2	1	6	6	1	3	2	0	4	7	5	7	5	6	7	5	5	7	135
772	Molecular Weight	13	10	10	5	9	9	11	0	6	3	3	4	3	6	4	4	2	5	3	6	3	1	6	3	1	3	1	1	0	0	135
773	Mitochondrial Proteins	0	0	0	0	0	0	0	1	0	1	0	1	2	3	7	10	6	4	3	5	3	9	10	8	10	11	7	11	15	8	135
774	Metformin	0	0	1	0	0	0	0	0	0	0	0	0	1	0	1	0	0	2	1	3	6	5	14	8	15	18	7	17	20	16	135
775	Hospital Mortality	0	1	2	4	2	1	4	2	1	2	1	4	0	5	3	0	6	4	2	3	4	9	8	12	9	14	9	9	10	4	135
776	Cytosol	9	8	3	2	6	8	3	3	6	4	9	6	6	2	4	7	8	4	3	0	2	3	8	3	4	6	3	2	1	2	135
777	Cytochromes c	0	0	0	0	0	0	0	0	0	0	0	0	1	1	11	10	9	11	9	6	10	11	16	7	7	9	7	4	4	2	135
778	Blood Platelets	1	1	0	1	0	0	0	3	2	0	0	1	4	1	0	3	0	0	0	2	2	4	3	17	17	13	13	16	20	11	135
779	Sulfur Hexafluoride	0	0	0	0	0	0	0	0	0	0	3	0	2	12	1	7	9	10	5	17	13	12	10	9	6	5	3	3	3	4	134
780	Positron Emission Tomography Computed Tomography	0	0	0	0	0	0	0	0	0	0	0	0	0	0	0	0	0	0	0	0	0	0	0	0	0	25	25	25	23	36	134
781	Liver Cirrhosis, Biliary	1	1	5	4	2	5	5	4	3	6	2	9	4	4	5	4	3	7	5	4	3	4	8	5	7	8	6	6	1	3	134
782	Cryosurgery	0	0	3	1	2	3	5	5	3	4	8	7	6	1	9	2	2	3	6	3	7	5	7	5	9	8	2	7	5	6	134
783	Caspase 8	0	0	0	0	0	0	0	0	1	0	3	5	4	3	10	9	9	2	7	6	7	12	9	8	9	7	6	12	4	1	134
784	Research Design	0	0	0	0	2	1	1	0	1	0	0	2	3	2	3	1	2	7	7	5	6	4	5	9	5	11	9	10	12	25	133
785	Radiotherapy	0	4	1	3	0	0	2	0	1	1	0	3	3	4	6	1	3	9	7	11	6	2	6	11	12	4	10	3	8	12	133
786	Neoplasm Seeding	1	4	5	1	2	3	5	3	5	7	14	8	1	10	5	6	6	6	5	1	4	1	7	3	5	2	2	0	6	5	133
787	Hepatitis Antibodies	17	28	22	24	14	1	3	1	3	4	1	0	1	0	1	0	0	3	1	1	1	2	1	2	0	0	1	0	0	1	133
788	Genome-Wide Association Study	0	0	0	0	0	0	0	0	0	0	0	0	0	0	0	0	0	2	1	3	7	12	10	17	11	12	18	15	13	12	133
789	YAP-Signaling Proteins	0	0	0	0	0	0	0	0	0	0	0	0	0	0	0	2	0	0	1	1	1	3	12	9	8	22	24	17	11	21	132
790	Staining and Labeling	7	5	7	4	9	3	2	2	1	4	3	2	2	10	3	5	0	2	1	3	8	5	13	5	5	5	3	6	3	4	132
791	Response Elements	0	0	0	0	0	0	0	0	9	2	10	9	9	8	8	6	11	6	6	7	14	3	6	4	5	2	2	1	1	3	132
792	Oxaliplatin	0	0	0	0	0	0	0	0	0	0	0	1	1	1	1	4	2	5	5	6	5	4	8	8	7	15	13	19	14	13	132
793	Models, Molecular	1	1	1	4	2	4	0	1	2	2	1	1	8	3	3	8	8	4	2	3	6	6	3	8	9	8	7	4	14	8	132
794	Regulatory Sequences, Nucleic Acid	11	6	11	10	20	14	7	14	6	5	4	1	3	2	3	1	0	1	2	2	2	0	2	1	0	0	1	0	2	0	131
795	Proto-Oncogene Mas	2	1	3	7	2	2	4	2	5	1	2	2	2	2	1	4	4	0	2	1	5	11	1	8	9	3	15	4	8	18	131
796	Protein Kinases	4	1	3	0	1	2	0	3	4	1	6	3	3	5	1	7	9	14	12	4	6	9	5	4	5	4	2	2	6	5	131
797	Precision Medicine	0	0	0	0	0	0	0	0	0	0	0	0	0	0	0	0	0	0	0	5	7	2	12	7	11	10	14	17	17	29	131
798	Sequence Alignment	1	2	0	4	6	7	4	9	9	7	11	3	9	3	4	3	5	1	2	0	7	1	3	6	6	2	3	7	1	4	130
799	Nucleic Acid Hybridization	15	7	2	4	2	0	1	1	6	10	11	13	9	6	13	5	6	5	1	1	0	1	2	1	0	3	1	2	1	1	130
800	Lymph Nodes	1	0	0	2	1	2	1	0	4	5	3	3	3	0	5	3	8	6	4	5	7	10	13	6	10	8	2	6	7	5	130
801	Cone-Beam Computed Tomography	0	0	0	0	0	0	0	0	0	0	0	0	0	0	0	0	0	2	2	3	4	4	11	10	10	19	15	19	18	13	130
802	Bile Ducts	1	1	4	3	2	1	3	4	3	2	4	5	2	4	1	4	2	8	5	11	4	5	4	6	9	6	8	11	4	3	130
803	Imidazoles	1	0	0	0	0	1	1	2	2	1	1	1	2	0	1	2	2	4	5	7	9	6	10	18	11	7	11	9	6	9	129
804	Hemochromatosis	5	1	2	4	4	6	4	6	7	9	5	5	6	4	6	4	5	2	12	4	8	2	4	2	1	3	1	2	5	0	129
805	Genes, myc	4	8	8	3	4	4	2	6	5	0	5	3	4	9	3	3	2	3	3	8	2	9	4	1	2	4	7	4	3	6	129
806	ATP Binding Cassette Transporter, Subfamily B	0	0	0	0	0	0	0	0	0	1	4	1	0	4	1	2	3	5	2	9	11	7	18	9	13	6	10	9	7	7	129
807	Paclitaxel	0	0	0	0	0	1	1	3	4	2	5	1	3	4	3	2	8	2	3	6	6	8	10	11	12	6	5	12	5	5	128
808	L-Lactate Dehydrogenase	2	3	2	4	3	6	3	3	8	5	2	1	1	2	5	2	8	5	8	4	6	3	1	5	3	15	1	9	3	5	128
809	Hydroxymethylglutaryl-CoA Reductase Inhibitors	2	0	3	0	0	0	2	1	3	0	3	1	1	1	4	3	2	5	3	0	6	6	11	11	8	9	6	9	10	18	128
810	Histone Deacetylases	0	0	0	0	0	0	0	0	1	1	1	1	3	2	5	5	6	5	5	5	2	6	9	6	9	12	12	12	8	12	128
811	Heart Atria	1	2	1	8	3	3	2	2	0	3	3	2	4	4	4	3	4	7	3	3	6	10	3	10	3	5	5	8	7	9	128
812	Dogs	4	0	3	2	5	5	0	3	7	5	4	1	2	5	2	7	4	2	5	3	4	4	7	7	5	3	5	7	10	7	128
813	Cellular Senescence	0	0	0	0	0	0	0	1	0	0	1	0	1	3	2	2	1	3	2	7	5	6	13	11	9	8	13	10	9	21	128
814	Proteolysis	0	0	0	0	0	0	0	0	0	0	0	0	0	0	0	0	0	0	0	0	2	13	9	11	11	12	18	14	12	25	127
815	Plant Lectins	3	5	5	1	2	5	0	4	4	1	4	2	1	0	2	3	5	4	4	3	8	2	2	7	8	11	9	6	5	11	127
816	Lung	1	5	3	4	3	3	9	0	3	3	2	4	5	5	3	1	2	8	4	0	3	1	4	2	8	12	3	5	6	15	127
817	Heart Neoplasms	1	3	2	8	4	2	1	1	1	4	2	5	4	7	3	3	3	7	3	5	7	8	6	6	3	3	8	4	7	6	127
818	Genome, Human	0	0	0	1	2	0	1	1	0	0	4	2	4	2	5	4	5	0	5	7	9	5	12	11	10	3	7	10	8	9	127
819	Drug Liberation	0	0	0	0	0	0	0	0	0	0	0	0	0	0	0	0	0	0	0	0	0	0	0	6	6	10	14	30	28	33	127
820	Coloring Agents	0	0	1	0	1	3	4	4	5	6	4	6	3	9	6	4	2	2	4	4	4	6	7	9	9	2	4	4	4	10	127
821	Chemical and Drug Induced Liver Injury	1	1	2	1	1	2	4	4	1	2	3	0	3	1	2	2	0	4	2	6	7	5	14	11	6	6	4	15	6	11	127
822	Solubility	2	4	0	1	3	4	4	7	2	1	5	3	3	4	4	3	7	1	0	6	4	6	5	10	7	6	2	12	2	8	126
823	Immunity, Innate	0	0	1	0	0	0	0	0	1	0	1	0	1	2	1	0	3	1	8	4	13	2	11	15	9	11	9	7	17	9	126
824	Hyaluronan Receptors	0	0	1	1	2	1	2	1	1	1	0	0	3	2	1	0	2	5	1	7	5	7	5	11	7	9	8	13	18	12	126
825	Chromatin Immunoprecipitation	0	0	0	0	0	0	0	0	0	0	0	0	0	1	2	1	4	5	6	8	9	12	11	11	20	11	10	6	5	4	126
826	Tomography, Emission-Computed, Single-Photon	0	0	1	2	6	1	6	4	7	5	4	1	2	4	1	2	5	1	3	7	7	4	7	7	16	7	1	4	3	7	125
827	Postoperative Care	3	0	2	5	4	3	2	1	2	1	3	2	6	2	6	3	1	3	3	1	5	6	6	9	6	4	12	10	6	8	125
828	Oxygen	1	1	3	3	2	3	1	3	2	2	8	3	6	8	6	3	6	2	4	3	4	3	5	11	1	8	3	6	6	8	125
829	Outcome Assessment, Health Care	0	0	0	0	0	1	0	2	0	2	2	3	7	4	0	3	5	3	2	3	2	2	7	12	22	13	3	8	10	9	125
830	Curcumin	0	0	0	0	0	1	0	1	0	2	0	1	1	0	4	3	3	4	1	7	4	5	11	9	20	8	8	10	12	10	125
831	Alkaline Phosphatase	4	1	1	2	2	4	7	4	5	0	2	2	6	4	4	4	1	4	5	3	7	3	9	7	7	10	3	4	6	4	125
832	Sp1 Transcription Factor	0	1	1	3	1	1	3	2	4	6	6	7	4	9	6	3	1	6	1	6	6	4	5	6	5	10	5	5	2	5	124
833	Receptor Protein-Tyrosine Kinases	0	0	1	6	2	7	6	2	2	4	4	4	3	0	4	0	4	2	2	3	5	6	5	5	15	8	5	4	8	7	124
834	Polymorphism, Single-Stranded Conformational	0	0	0	1	5	7	3	11	15	13	11	7	11	5	3	5	6	6	2	3	3	2	1	3	0	0	0	0	0	0	123
835	Oncogene Proteins	0	0	1	1	0	2	2	1	0	1	0	2	3	6	4	4	3	5	3	5	9	6	7	8	12	9	8	7	8	6	123
836	Microscopy, Electron, Transmission	0	0	0	0	0	0	0	0	0	0	0	0	0	2	5	4	6	7	7	9	6	6	7	14	11	10	7	3	5	14	123
837	Genetic Markers	1	1	2	1	0	3	2	2	5	6	4	4	5	6	10	1	2	3	2	2	7	7	6	8	7	8	5	2	3	8	123
838	Dose-Response Relationship, Radiation	2	0	0	0	0	2	2	1	1	0	0	4	5	4	13	6	6	4	6	3	12	3	7	4	4	12	5	7	5	5	123
839	Disease Management	0	0	0	0	0	0	0	0	0	0	1	0	0	0	0	1	0	0	0	3	3	2	7	15	11	22	9	12	21	16	123
840	Tetradecanoylphorbol Acetate	6	6	8	4	14	6	4	7	6	6	7	2	6	4	3	3	4	3	5	4	4	3	2	2	1	0	1	0	1	0	122
841	Spheroids, Cellular	0	0	0	0	0	0	0	0	0	1	0	1	1	1	0	1	5	2	4	5	6	7	5	7	11	9	15	13	11	17	122
842	Receptors, Immunologic	11	10	7	2	4	0	1	1	0	0	4	4	1	3	5	4	3	3	2	1	2	6	4	7	7	4	1	3	13	9	122
843	Microfilament Proteins	0	1	2	0	0	0	1	0	3	1	5	4	1	3	1	4	5	2	2	4	8	9	8	3	16	7	6	13	3	10	122
844	Mesenchymal Stem Cells	0	0	0	0	0	0	0	0	0	0	0	0	0	0	0	3	0	4	1	6	9	7	13	10	13	12	11	9	12	12	122
845	Drug Evaluation, Preclinical	0	0	0	0	0	3	0	0	2	1	2	2	0	5	8	3	4	7	4	10	19	2	6	12	5	6	3	8	3	7	122
846	CHO Cells	0	9	6	8	3	5	7	7	6	3	5	5	5	6	6	4	6	5	2	3	5	2	1	2	4	1	0	0	4	2	122
847	Transduction, Genetic	0	0	1	0	0	1	1	1	3	4	13	1	6	2	4	7	10	6	4	6	6	5	3	10	6	6	0	6	5	4	121
848	Species Specificity	2	4	4	7	6	7	6	5	3	3	3	5	6	3	3	6	5	3	4	9	2	3	1	2	4	9	2	1	0	3	121
849	Nitric Oxide	0	0	2	1	1	4	5	2	3	4	6	1	6	2	4	5	7	6	4	3	7	8	6	3	2	4	7	5	9	4	121
850	Heterozygote	5	7	2	3	8	6	9	2	4	8	3	3	4	5	3	2	2	2	2	3	5	7	3	2	6	6	1	3	3	2	121
851	Ferrosoferric Oxide	1	0	0	2	6	5	1	2	3	6	6	9	6	11	8	7	5	11	13	6	0	0	2	3	1	1	0	1	3	2	121
852	Antineoplastic Agents, Immunological	0	0	0	0	0	0	0	0	0	0	0	0	0	0	0	0	0	0	0	0	0	0	0	0	0	0	6	20	44	51	121
853	Oligodeoxyribonucleotides	7	28	23	10	13	14	4	1	0	1	0	0	0	1	0	1	0	1	0	1	1	2	0	3	0	4	1	0	2	2	120
854	Melanoma	4	2	0	1	1	6	2	2	2	3	4	4	2	6	8	6	6	5	3	4	10	3	5	10	0	4	3	3	8	3	120
855	Interleukin-2	6	3	3	8	5	5	4	2	7	5	3	2	6	3	4	2	2	3	3	2	8	3	5	10	3	4	2	3	3	1	120
856	Brain Neoplasms	4	1	1	4	1	2	1	3	2	1	2	4	3	6	7	4	6	5	4	4	7	6	4	9	6	1	6	5	4	7	120
857	ATP-Binding Cassette Transporters	0	0	0	1	0	2	0	2	0	1	6	2	1	9	4	5	7	6	3	5	5	6	12	14	7	3	1	6	6	6	120
858	Polychlorinated Dibenzodioxins	5	2	2	3	8	7	2	5	5	6	6	5	1	11	4	8	4	8	3	5	8	2	2	0	4	0	1	1	1	0	119
859	Mice, Inbred ICR	0	0	0	0	0	0	1	1	2	2	1	3	2	1	2	2	4	9	4	5	9	13	7	13	4	8	6	10	7	3	119
860	Oligonucleotides, Antisense	1	3	4	3	3	1	3	3	4	3	10	4	3	8	7	4	12	6	3	2	1	4	2	4	7	6	1	1	5	0	118
861	Injections	3	4	3	5	1	2	1	3	5	6	12	4	7	4	1	4	3	7	7	8	3	5	7	0	5	0	0	3	4	1	118
862	Extracellular Matrix	2	1	2	2	0	2	3	2	5	1	7	3	4	0	1	5	4	3	2	2	1	10	7	4	9	5	9	5	8	9	118
863	Endocytosis	4	7	2	5	3	6	3	0	5	4	2	3	2	2	1	5	1	5	2	1	4	6	4	6	8	4	4	9	8	2	118
864	Pyrroles	0	0	1	0	0	0	0	1	1	0	0	0	0	2	7	5	0	4	14	5	16	9	12	13	10	1	5	5	3	3	117
865	Kruppel-Like Transcription Factors	0	0	0	0	0	0	0	1	1	0	0	2	1	4	3	3	8	4	3	5	3	8	2	7	11	11	10	8	15	7	117
866	Interleukin-10	0	0	1	0	0	1	1	0	1	3	1	3	5	3	4	3	3	4	5	3	14	6	6	9	6	7	9	2	9	8	117
867	India	1	1	5	2	1	0	2	1	1	3	3	1	5	1	1	3	5	8	1	6	4	5	7	15	3	4	5	7	5	11	117
868	Gallbladder Neoplasms	3	1	6	6	2	3	3	3	1	5	2	5	5	8	3	2	3	2	1	3	7	2	2	8	9	9	1	3	6	3	117
869	Cell Count	0	1	4	3	1	7	1	7	1	4	9	5	6	3	1	7	5	3	5	5	7	4	6	3	3	3	4	3	4	2	117
870	CCAAT-Enhancer-Binding Proteins	1	4	7	5	8	6	6	4	2	5	3	8	5	7	6	2	0	0	2	2	3	2	2	3	4	7	2	4	4	3	117
871	Radiation Tolerance	0	0	1	2	1	0	1	0	3	0	0	2	0	2	7	3	3	1	3	4	10	5	7	6	12	7	7	6	13	10	116
872	Peritoneal Neoplasms	1	0	1	5	3	5	2	2	7	4	1	6	2	3	6	1	5	3	5	4	3	5	5	6	5	4	5	4	6	7	116
873	Ovarian Neoplasms	3	1	2	5	0	1	6	3	6	4	0	4	10	7	4	7	8	4	4	1	5	5	4	5	1	1	3	5	4	3	116
874	Interleukin-8	1	3	1	0	2	1	2	0	1	1	1	2	4	1	4	1	2	0	5	5	8	12	5	10	8	8	6	6	10	6	116
875	Drug Design	0	0	0	2	0	0	2	0	0	0	1	0	1	2	1	3	3	7	4	7	2	6	5	6	13	13	12	8	8	10	116
876	Culture Media	8	4	4	10	7	1	2	7	6	6	5	6	2	7	3	6	1	0	5	0	1	4	4	4	3	2	0	0	3	5	116
877	Catheterization, Peripheral	3	2	3	4	7	1	3	5	8	4	6	1	2	1	1	2	5	2	4	6	2	5	4	3	2	9	4	9	7	1	116
878	Sequence Homology, Nucleic Acid	14	8	8	14	8	9	2	2	7	2	2	4	8	1	2	6	3	1	2	1	1	1	0	3	2	1	2	0	0	1	115
879	Receptors, Estrogen	5	3	2	0	4	3	6	8	9	4	7	9	8	6	0	6	4	1	2	1	0	2	4	2	2	9	1	3	2	2	115
880	Pyrazoles	0	0	0	2	0	0	0	0	0	1	1	1	2	0	4	2	4	2	5	6	7	4	13	8	5	9	8	7	10	14	115
881	Prostatic Neoplasms	3	0	1	2	2	2	2	2	3	1	5	3	2	4	5	5	8	7	6	5	5	10	2	6	3	4	5	4	1	7	115
882	Poly(ADP-ribose) Polymerases	0	0	0	0	0	0	0	1	1	6	1	2	4	2	4	3	7	6	9	6	6	8	9	12	9	8	3	4	1	3	115
883	Phylogeny	0	0	0	0	1	0	1	4	5	2	5	2	6	2	3	5	9	7	3	2	9	3	9	3	2	5	9	4	10	4	115
884	Models, Theoretical	0	1	1	1	0	1	1	0	2	0	2	1	2	5	3	3	2	4	4	3	6	5	4	7	9	10	9	4	11	14	115
885	Keratin-19	0	0	0	0	0	0	0	1	0	0	0	2	1	0	0	4	2	9	3	6	18	8	5	9	10	9	6	11	6	5	115
886	Antineoplastic Agents, Hormonal	0	0	0	0	2	4	5	9	3	5	10	7	9	10	11	5	3	6	5	2	3	3	2	4	0	2	1	0	1	3	115
887	Amino Acid Substitution	0	0	0	0	0	0	0	2	1	7	9	2	4	4	8	4	7	10	2	5	5	8	5	7	5	2	4	11	1	2	115
888	Tyrosine	2	1	2	4	5	4	4	5	5	5	2	3	10	2	7	7	5	1	3	0	7	4	6	2	3	2	3	1	2	7	114
889	Tenofovir	0	0	0	0	0	0	0	0	0	1	0	0	0	0	0	0	0	2	0	0	1	0	4	7	9	4	7	9	22	48	114
890	Saponins	0	0	1	2	1	1	3	2	3	0	1	2	2	3	2	2	1	5	5	4	6	8	11	13	11	7	5	5	3	5	114
891	Mice, Inbred Strains	0	0	3	3	2	2	4	1	4	3	2	6	8	11	9	5	3	5	5	3	8	4	5	4	1	4	2	2	2	3	114
892	Cattle	3	3	2	3	8	5	7	6	3	3	1	4	4	0	3	6	2	3	2	5	4	8	7	2	6	4	4	2	2	2	114
893	Asia	1	1	1	0	1	2	0	2	2	5	1	6	1	4	1	1	1	1	9	9	4	5	5	7	11	4	5	5	7	12	114
894	Tumor Stem Cell Assay	1	1	0	1	3	0	0	0	1	1	3	1	6	4	1	0	0	4	3	2	6	9	8	9	12	9	9	7	1	11	113
895	Restriction Mapping	14	17	15	15	18	1	5	2	5	2	0	3	2	1	5	1	2	0	2	0	1	0	0	0	1	1	0	0	0	0	113
896	Phosphoinositide-3 Kinase Inhibitors	0	0	0	0	0	0	0	2	2	2	3	1	3	3	2	6	0	5	3	4	4	6	17	14	6	8	6	4	7	5	113
897	Hemorrhage	4	3	2	3	0	3	2	3	2	5	2	1	1	6	2	0	7	6	6	2	4	6	5	3	6	6	3	10	4	6	113
898	Gelatin Sponge, Absorbable	4	6	8	6	2	3	2	5	5	6	3	4	4	2	2	2	7	2	6	4	4	5	6	6	1	1	2	2	3	0	113
899	G2 Phase Cell Cycle Checkpoints	0	0	0	0	0	0	0	0	0	0	0	0	0	0	0	0	0	0	0	0	2	9	17	12	11	19	10	15	7	11	113
900	Energy Metabolism	1	2	1	1	0	2	2	1	0	1	0	2	1	3	0	1	2	3	2	1	4	5	5	9	3	5	13	21	10	12	113
901	Adenine	1	0	0	3	0	1	2	1	3	2	1	1	4	0	1	5	1	6	6	5	3	4	10	10	5	4	5	8	7	14	113
902	Receptor, IGF Type 1	0	0	2	0	0	2	0	2	0	0	1	2	4	1	1	5	3	4	3	4	6	9	11	8	7	13	9	2	9	4	112
903	Immune Tolerance	0	0	0	0	0	0	0	1	0	0	0	4	2	1	2	2	2	4	4	6	0	8	7	7	6	7	14	10	7	18	112
904	Electrophoretic Mobility Shift Assay	0	0	0	0	0	0	0	1	0	0	1	7	8	13	5	9	16	8	4	10	10	3	4	4	6	1	1	1	0	0	112
905	DNA Replication	6	3	4	5	2	3	1	3	5	3	3	1	4	2	1	7	5	5	1	4	2	5	3	5	7	3	8	5	5	1	112
906	DNA Copy Number Variations	0	0	0	0	0	0	0	0	0	0	0	0	0	0	0	0	0	0	0	2	2	5	8	7	15	13	18	8	16	18	112
907	Codon	5	7	10	10	9	4	4	4	3	5	2	2	8	3	4	3	0	5	2	2	3	1	3	5	3	3	1	0	0	1	112
908	Amino Acids	7	3	1	5	3	2	4	3	5	5	3	1	5	2	3	3	5	2	3	2	4	2	2	6	5	6	2	8	3	7	112
909	ras Proteins	0	0	0	0	2	0	2	0	1	1	4	1	3	1	3	4	3	4	5	3	12	5	9	5	5	13	7	5	7	6	111
910	Viral Envelope Proteins	3	2	3	8	4	3	4	2	2	1	1	4	3	4	7	9	12	4	6	5	5	1	0	1	2	2	3	6	1	3	111
911	Piperazines	2	1	2	1	2	0	0	0	0	0	0	0	1	2	4	1	2	4	5	4	8	6	10	6	4	11	11	6	5	13	111
912	Microarray Analysis	0	0	0	0	0	0	0	0	0	0	0	0	0	0	4	6	9	6	8	5	12	12	9	5	12	2	2	10	6	3	111
913	Glycogen Synthase Kinase 3	0	0	0	0	0	1	0	2	0	2	2	1	5	4	7	1	3	1	7	5	4	4	14	12	14	14	3	2	0	3	111
914	Global Health	3	1	0	0	0	1	2	0	3	1	4	2	0	1	6	1	5	4	7	9	0	9	3	4	9	12	3	5	7	9	111
915	Gene Amplification	3	5	5	5	1	3	2	2	2	3	4	7	3	5	9	2	4	7	4	5	3	2	4	6	4	1	2	2	5	1	111
916	Cell Communication	1	0	2	0	5	2	1	2	2	4	1	2	4	2	0	7	4	6	3	0	7	7	9	3	9	2	7	5	4	10	111
917	Biliary Tract Neoplasms	4	2	2	1	2	2	1	1	1	4	4	7	4	5	1	6	1	2	3	5	7	4	4	6	4	8	2	8	6	4	111
918	Autoantibodies	1	4	4	3	1	1	4	3	3	1	2	6	4	0	8	3	5	4	5	6	1	3	2	9	5	4	4	7	1	7	111
919	Asialoglycoprotein Receptor	6	1	5	10	2	2	2	4	3	1	4	6	0	0	2	1	1	1	2	3	4	3	7	6	6	5	5	12	6	1	111
920	Technetium Tc 99m Aggregated Albumin	1	1	2	5	4	2	6	3	5	2	3	1	1	1	0	2	0	1	3	4	5	8	5	2	8	7	4	11	5	8	110
921	Proton Therapy	0	0	0	2	0	0	1	0	3	0	0	0	0	1	3	3	3	2	6	4	10	1	5	8	3	8	7	14	7	19	110
922	Plants, Medicinal	1	0	3	2	0	2	4	3	3	3	8	10	8	3	4	2	2	1	2	3	6	7	4	3	6	7	4	5	2	2	110
923	Mutagens	3	1	3	3	3	5	4	4	4	6	5	8	5	7	1	3	3	7	7	7	4	2	1	1	2	5	0	1	2	3	110
924	Microbubbles	0	0	0	0	0	0	0	0	0	0	0	0	2	7	2	9	5	9	5	4	11	8	4	5	6	10	4	2	6	11	110
925	Hydroxamic Acids	0	0	0	0	0	0	0	0	1	2	1	3	3	4	4	3	7	4	1	9	3	9	10	9	9	8	7	7	4	2	110
926	Dose Fractionation, Radiation	0	0	0	0	0	0	0	1	0	1	0	0	0	2	3	7	2	4	4	5	9	5	8	8	7	11	5	8	10	10	110
927	Diaphragm	0	0	1	2	3	1	2	7	0	2	4	1	4	0	4	3	2	4	5	6	9	3	3	5	2	10	3	7	4	13	110
928	Chitosan	0	0	1	0	0	0	0	0	0	0	1	0	0	1	2	1	6	2	2	6	3	7	10	12	8	5	12	7	11	13	110
929	Binding, Competitive	15	4	5	8	8	6	4	4	8	4	5	3	6	1	1	5	1	3	2	0	0	1	4	1	2	3	1	2	2	1	110
930	Metal Nanoparticles	0	0	0	0	0	0	0	0	0	0	0	0	0	0	0	0	2	1	2	0	2	2	4	11	10	9	13	14	24	15	109
931	Interleukin-12	0	0	0	0	0	0	0	0	1	1	6	3	8	5	9	6	6	4	3	5	7	8	4	10	5	5	0	2	3	8	109
932	Germany	0	1	0	3	0	1	1	1	1	2	4	2	1	2	3	2	3	2	4	2	7	6	5	7	4	10	7	7	10	11	109
933	Drug Interactions	4	2	0	2	4	1	4	2	4	2	5	4	8	3	5	7	2	4	6	3	9	1	6	2	5	0	2	1	2	9	109
934	Carcinoma, Squamous Cell	4	2	2	4	2	0	3	3	4	6	3	5	2	7	7	6	2	5	2	4	8	5	3	5	2	0	3	3	4	3	109
935	Basic Helix-Loop-Helix Transcription Factors	0	0	0	0	0	0	0	0	0	0	0	1	1	1	1	2	3	2	1	3	1	5	5	10	14	20	14	5	9	11	109
936	Apolipoproteins B	5	13	3	4	4	9	8	12	3	1	6	6	3	6	10	4	4	2	1	0	0	0	2	2	0	0	0	1	0	0	109
937	Vascular Endothelial Growth Factor Receptor-2	0	0	0	0	0	0	0	0	0	0	0	1	2	1	3	3	3	2	6	2	6	5	10	12	9	10	6	8	9	10	108
938	Stents	0	0	2	0	0	2	2	2	7	3	4	1	5	1	0	2	2	1	3	5	2	6	9	10	3	11	8	4	3	10	108
939	Gastrointestinal Neoplasms	2	4	3	3	5	3	1	2	3	5	3	3	4	3	5	1	0	3	1	5	4	2	3	6	1	5	3	8	8	9	108
940	Clinical Decision-Making	0	0	0	0	0	0	0	0	0	0	0	0	0	0	0	0	0	0	0	0	0	0	0	0	3	13	13	24	26	29	108
941	Budd-Chiari Syndrome	1	4	0	2	1	0	1	1	7	5	1	3	5	12	5	1	2	2	1	5	1	5	6	7	7	6	7	4	4	2	108
942	Blood Proteins	4	2	4	3	4	7	3	4	3	0	4	1	4	2	4	5	2	5	6	2	2	3	3	5	3	4	1	6	5	7	108
943	Markov Chains	0	0	0	0	0	0	1	0	0	1	2	2	2	1	2	2	1	4	3	9	7	5	5	12	4	9	8	15	6	6	107
944	Hong Kong	1	3	0	2	2	1	0	0	0	0	3	2	3	2	5	3	2	6	3	2	9	7	2	6	4	7	11	8	4	9	107
945	Radiotherapy, Adjuvant	0	0	0	0	1	0	0	3	4	2	1	6	3	3	3	2	3	4	9	2	3	5	4	9	4	8	7	9	3	8	106
946	Proto-Oncogene Proteins c-mdm2	0	0	0	1	0	1	1	2	1	1	1	1	0	1	4	2	1	5	8	4	6	10	5	10	6	8	10	3	5	9	106
947	Protein Stability	0	0	0	0	0	0	0	0	0	0	0	0	0	0	0	0	0	0	4	3	4	3	7	4	10	11	11	16	12	21	106
948	Cell Separation	0	0	1	2	1	0	1	1	2	3	2	1	4	5	1	1	2	4	4	19	6	10	6	7	6	8	3	0	2	4	106
949	Tamoxifen	1	2	5	5	6	6	8	8	6	9	6	5	2	8	7	2	1	3	0	1	3	0	3	3	1	2	1	1	0	0	105
950	Receptors, LDL	9	6	10	4	4	9	9	4	5	1	3	2	2	5	2	5	5	2	2	2	1	0	0	1	2	3	2	3	1	1	105
951	Matrix Metalloproteinases	0	0	0	0	0	0	0	0	1	1	6	2	3	5	4	9	7	2	8	5	8	6	8	7	2	4	5	6	6	0	105
952	Liver Abscess	1	3	5	5	3	3	4	3	1	1	0	1	3	1	4	5	2	1	4	0	7	3	9	10	2	8	4	7	3	2	105
953	Ligation	1	0	1	2	1	1	2	1	1	3	5	2	2	4	2	2	0	3	2	2	4	4	2	4	8	18	8	10	4	6	105
954	Esophageal Neoplasms	2	1	1	1	4	2	1	2	3	5	4	4	2	0	5	4	3	4	3	4	3	6	1	9	2	4	4	7	9	5	105
955	Cytochrome P-450 CYP2E1	1	0	3	1	2	2	4	2	1	6	6	7	9	6	3	6	4	4	2	5	7	4	2	6	1	2	1	5	0	3	105
956	Cysts	5	3	3	4	2	4	4	3	3	7	3	6	5	4	4	4	1	1	4	4	5	4	2	5	5	3	3	1	2	1	105
957	Cycloheximide	10	7	2	10	6	7	9	4	7	3	4	4	6	4	3	3	4	1	1	1	1	1	1	1	0	0	1	1	1	2	105
958	Catalase	1	1	2	2	5	1	4	3	4	2	6	5	3	0	3	5	3	6	5	3	1	3	7	6	8	2	4	6	0	4	105
959	Carcinoembryonic Antigen	7	3	6	5	5	1	4	0	6	6	3	6	3	3	7	4	0	3	1	4	1	3	4	4	5	3	3	0	1	4	105
960	Anti-Bacterial Agents	1	0	2	0	2	1	2	1	0	1	1	3	2	1	5	5	1	5	2	4	8	6	6	3	6	3	11	16	4	3	105
961	Multidrug Resistance-Associated Proteins	0	0	0	0	0	1	0	2	0	1	3	3	8	1	2	3	5	4	1	11	8	6	5	8	5	8	4	7	4	4	104
962	Linear Models	0	0	1	0	0	1	0	0	0	4	3	1	2	2	2	0	2	3	10	1	7	7	9	10	7	10	7	7	4	4	104
963	Lipopolysaccharides	2	1	1	3	4	2	5	2	3	1	5	0	1	8	3	1	4	5	1	3	6	5	4	3	8	4	8	2	1	7	103
964	Genes, Viral	3	5	8	6	2	8	3	3	3	1	3	4	3	1	5	3	6	4	3	1	8	8	4	4	1	1	0	1	0	1	103
965	DNA Adducts	0	1	3	1	3	5	3	1	2	4	3	8	1	7	4	5	4	5	2	2	4	1	7	9	0	5	5	4	2	2	103
966	Transcription Factor RelA	0	0	0	0	1	1	0	0	0	1	0	2	0	1	3	1	3	2	4	2	3	6	10	9	9	14	7	8	5	10	102
967	Thrombocytopenia	0	0	1	2	0	2	1	2	2	0	0	2	5	2	0	2	0	5	2	7	8	8	6	8	3	11	5	4	11	3	102
968	Sequence Analysis, RNA	0	0	0	0	1	0	0	0	0	0	0	0	0	0	0	1	0	0	0	0	2	1	5	2	12	12	18	15	19	14	102
969	Laminin	4	3	3	3	1	3	5	2	3	4	9	3	6	2	6	2	0	5	1	2	5	4	3	3	3	5	3	3	4	2	102
970	Kupffer Cells	2	1	2	1	2	3	4	2	0	5	4	4	2	1	5	3	2	5	3	2	8	2	3	3	4	6	4	7	3	9	102
971	Vaccination	2	1	2	1	0	0	3	2	2	3	4	0	2	2	4	2	1	6	7	2	6	3	9	4	9	7	4	3	2	8	101
972	Transforming Growth Factor alpha	4	3	1	8	11	3	7	8	5	4	2	4	1	1	3	4	4	1	2	2	3	4	2	6	3	2	1	0	1	1	101
973	Immunosuppression Therapy	3	1	2	3	1	3	1	1	3	1	1	2	2	3	7	2	3	3	1	5	2	4	9	4	6	6	4	5	8	5	101
974	Gene Ontology	0	0	0	0	0	0	0	0	0	0	0	0	0	0	0	0	0	0	0	0	0	0	7	3	6	8	10	20	24	23	101
975	Confidence Intervals	0	0	1	1	1	3	3	1	2	2	0	1	3	3	7	3	1	9	4	2	8	13	8	1	6	6	3	3	4	2	101
976	Vascular Neoplasms	0	0	0	0	2	4	1	0	1	3	1	4	6	2	2	2	6	6	5	5	2	5	5	3	1	3	7	9	9	6	100
977	Thymidine Kinase	2	4	1	2	7	6	3	4	7	3	8	3	3	5	3	2	5	2	1	3	0	1	4	3	5	4	1	2	2	4	100
978	Models, Genetic	3	1	1	0	2	1	0	1	1	1	10	4	6	4	2	3	3	5	2	4	10	5	6	3	5	4	4	3	2	4	100
979	Infusions, Intravenous	4	2	2	2	2	6	0	6	4	4	3	5	7	6	5	2	4	3	2	5	4	4	3	5	1	1	3	1	3	1	100
980	Chromosome Deletion	15	10	8	5	2	3	4	3	6	9	6	5	3	2	4	3	1	1	1	0	0	1	1	1	1	1	1	0	1	2	100
